# Supplementary material for: A multimodal dataset for automating language vitality and endangerment assessment in south-south Nigeria
Source: Sci Data. 2025 Jul 1;12:1102. doi: 10.1038/s41597-025-05337-6 (PMC12218391; doi:10.1038/s41597-025-05337-6)
Supplement: Supplementary file 3 — Dataset 1 [file 41597_2025_5337_MOESM3_ESM.xlsx]

## Sheet: SOUTH WEST
Timestamp	What will you be doing?	Geopolitical Zone In Southern Nigeria:	Supervisors:	State:	Coordinator:	Local Government Area:	Community or Headquarter:	Latitude (Lat.):	Longitude (Long.):	Field Assistant:	Address of Field Assistant:	Email of Field Assistant:	Dominant language spoken in the community:	ISO code of the language:	Alternative names of dominant language:	Other languages spoken in the community:	Name of consultant:	Age of consultant:	Date of data collection:	Enumerated House Per LGA (Out of 5) - choose the house number you are currently surveying:	Number of speakers in the household:	1. Does the household have a father?	2. Does the household have a mother?	3. Does the father speak the language?	4. Does the mother speak the language?	5. How many grandparent(s) are in this household?	6. How many male children are in this household?	7. How many female children are in this household?	8. How many children are minor (minors are those below the age of 18)?	How many male children speak the language?	How many female children speak the language?	How many minor(s) speak the language?	1. Does the father communicate with the mother using the language?	2. Does the father communicate with the children using the language?	3. Does the mother communicate with the children using the language?	4. Do the grandparent(s) communicate with the father using the language?	5. Do the grandparent(s) communicate with the mother using the language?	6. Do the grandparent(s) communicate with the children using the language?	7. Do the children communicate with themselves using the language?	1. The community has an established/approved orthography (conventional writing/letter system), literacy tradition with grammars, dictionaries, texts, and every day media?	2. The orthography is available to the community?	3. There are comprehensive grammars, dictionaries and extensive texts?	4. There are adequate annotations of high-quality audio and video recordings?	1. Chores	2. Errands	3. Instructions	4. Greetings	5. Prayers and others	6. Streets (Communication with peers, friends, elders and others)
2023-12-15 08:21:10	Trial	South West	Prof. Harrison Adeniyi & Prof. Ayo Yusuff	Ekiti	Dr. Adekemi Taiwo	Ado-Ekiti	Ado Ekiti	3.4567	2.233	p	p	mosesekpenyong@gmail.com	English	p	p	p	p	45 - 54 years	2023-12-15	House 1	5	Yes	Yes	Yes	Yes	1	2	2	1	1	2	0	Yes	No	No	Yes	Yes	Yes	No	I don't know	I don't know	No	I don't know	All use the language	All use the language	All use the language	Parent(s) use the language	None use the language	All use the language
2024-01-25 06:57:14	Real data capture	South West	Prof. Harrison Adeniyi & Prof. Ayo Yusuff	Ogun	Mrs. Basirat Adekunle	Ado-Odo/Ota	Ota	6.69163	3.23593	Basirat Adekunle	12, Hakeem Idera street Owode Yewa	basiratumi@gmail.com	Awori	YOR	Awori	English S	Adeyemo Sunday	45 - 54 years	2024-01-25	House 1	5	Yes	Yes	Yes	Yes	0	1	2	3	1	2	3	Yes	Yes	Yes	Not Applicable	Not Applicable	Not Applicable	Yes	Yes	Yes	Yes	Yes	All use the language	All use the language	All use the language	All use the language	All use the language	All use the language
2024-01-25 08:16:53	Real data capture	South West	Prof. Harrison Adeniyi & Prof. Ayo Yusuff	Ogun	Ms. Basirat Adekunle	Ado-Odo/Ota	Ota	6.69163	3.23593	Basirat Adekunle	12 Hakeem Idera Street Owode Yewa	basiratumi@gmail.com	Awori	YOR	Awori	English, Standard Yoruba, Pidgin	Pastor Abolanle Odu	65 and above	2024-01-25	House 2	6	Yes	Yes	Yes	Yes	0	2	2	0	2	2	0	Yes	Yes	Yes	Not Applicable	Not Applicable	Not Applicable	Yes	Yes	I don't know	Yes	Yes	All use the language	All use the language	All use the language	All use the language	All use the language	All use the language
2024-01-25 09:19:39	Real data capture	South West	Prof. Harrison Adeniyi & Prof. Ayo Yusuff	Ogun	Ms. Basirat Adekunle	Ado-Odo/Ota	Ota	6.69163	3.23593	Basirat Adekunle	12 Hakeem Idera Street Owode Yewa	basiratumi@gmail.com	Awori	YOR	Awori	English, Pidgin, Standard Yoruba	Chief Paul Akanni	35 - 44 years	2024-01-25	House 3	4	Yes	Yes	Yes	Yes	0	2	0	2	2	0	2	Yes	Yes	Yes	Not Applicable	Not Applicable	Not Applicable	Yes	Yes	Yes	Yes	No	All use the language	All use the language	All use the language	All use the language	All use the language	All use the language
2024-01-25 10:12:51	Real data capture	South West	Prof. Harrison Adeniyi & Prof. Ayo Yusuff	Ogun	Ms. Basirat Adekunle	Ado-Odo/Ota	Ota	6.69163	3.23593	Basirat Adekunle	12 Hakeem Idera Street Owode Yewa	basiratumi@gmail.com	Awori	YOR	Awori	Pidgin, English	Adegoke Ayomide Fatimah	35 - 44 years	2024-01-25	House 4	4	Yes	Yes	Yes	Yes	1	1	0	1	1	0	1	Yes	Yes	Yes	Yes	Yes	Yes	Not Applicable	Yes	Yes	Yes	Yes	All use the language	All use the language	All use the language	All use the language	All use the language	All use the language
2024-01-25 10:44:57	Real data capture	South West	Prof. Harrison Adeniyi & Prof. Ayo Yusuff	Ogun	Ms. Basirat Adekunle	Ado-Odo/Ota	Ota	6.69166	3.23598	Basirat Adekunle	12 Hakeem Idera Street Owode Yewa	basiratumi@gmail.com	Awori	YOR	Awori	English, Pidgin, Hausa and Igbo	Mr Adeyeye Hassan	45 - 54 years	2024-01-25	House 5	6	Yes	Yes	Yes	Yes	0	0	4	0	0	4	0	Yes	Yes	Yes	Not Applicable	Not Applicable	Not Applicable	Yes	I don't know	I don't know	Yes	Yes	All use the language	All use the language	All use the language	All use the language	All use the language	All use the language
2024-01-26 03:59:19	Real data capture	South West	Prof. Harrison Adeniyi & Prof. Ayo Yusuff	Ogun	Ms. Basirat Adekunle	Yewa South	Ilaro	6.89467	3.02174	Basirat Adekunle	12, Hakeem Idera street Owode Yewa	basiratumi@gmail.com	Yewa	YOR	Yewa	English, Pidgin	Hon Adeniyi John Alani	45 - 54 years	2024-01-26	House 1	4	Yes	Yes	Yes	Yes	0	0	2	0	0	2	0	Yes	Yes	Yes	Not Applicable	Not Applicable	Not Applicable	Yes	Yes	Yes	Yes	Yes	All use the language	All use the language	All use the language	All use the language	All use the language	All use the language
2024-01-26 06:04:09	Real data capture	South West	Prof. Harrison Adeniyi & Prof. Ayo Yusuff	Ogun	Ms. Basirat Adekunle	Yewa South	Ilaro	6.89467	3.02174	Basirat Adekunle	12 Hakeem Idera Street Owode Yewa	basiratumi@gmail.com	Yewa	YOR	Yewa	English, Pidgin	Adewale Sulaimon	35 - 44 years	2024-01-26	House 2	5	Yes	Yes	Yes	Yes	0	2	1	2	3	1	2	Yes	Yes	Yes	Not Applicable	Not Applicable	Not Applicable	Yes	Yes	Yes	Yes	Yes	All use the language	All use the language	All use the language	All use the language	All use the language	All use the language
2024-01-26 06:33:55	Real data capture	South West	Prof. Harrison Adeniyi & Prof. Ayo Yusuff	Ogun	Ms. Basirat Adekunle	Yewa South	Ilaro	6.89467	3.02174	Basirat Adekunle	12, Hakeem Idera Street Owode Yewa	basiratumi@gmail.com	Yewa	YOR	Yewa	English, Pidgin	Olawumi Adelere	25 - 34 years	2024-01-26	House 3	5	Yes	Yes	Yes	Yes	1	2	0	2	2	0	2	Yes	Yes	Yes	Yes	Yes	Yes	Yes	Yes	Yes	Yes	Yes	All use the language	All use the language	All use the language	All use the language	All use the language	All use the language
2024-01-26 07:21:44	Real data capture	South West	Prof. Harrison Adeniyi & Prof. Ayo Yusuff	Ogun	Ms. Basirat Adekunle	Yewa South	Ilaro	6.89467	3.02174	Basirat Adekunle	12, Hakeem Idera Street Owode Yewa	basiratumi@gmail.com	Yewa	YOR	Yewa	English, Pidgin, Standard Yoruba	Okunade Ogooluwa	45 - 54 years	2024-01-26	House 4	7	No	Yes	Not Applicable	Yes	1	2	3	0	2	3	0	Not Applicable	Not Applicable	Yes	Yes	Yes	Yes	Yes	Yes	Yes	Yes	Yes	All use the language	All use the language	All use the language	All use the language	All use the language	All use the language
2024-01-26 08:26:02	Real data capture	South West	Prof. Harrison Adeniyi & Prof. Ayo Yusuff	Ogun	Ms. Basirat Adekunle	Yewa South	Ilaro	6.89467	3.02174	Basirat Adekunle	12, Hakeem Idera Street Owode Yewa	basiratumi@gmail.com	Yewa	YOR	Yewa	English, Pidgin	Olori Olabisi Adebanjo	45 - 54 years	2024-01-26	House 5	8	Yes	Yes	Yes	Yes	0	3	3	2	3	3	2	Yes	Yes	Yes	Not Applicable	Not Applicable	Not Applicable	Yes	Yes	Yes	Yes	Yes	All use the language	All use the language	All use the language	All use the language	All use the language	All use the language
2024-01-30 11:37:53	Real data capture	South West	Prof. Harrison Adeniyi & Prof. Ayo Yusuff	Ogun	Ms. Basirat Adekunle	Yewa North	Aiyetoro	7.24158	3.05297	Basirat Adekunle	12 Hakeem Idera Street, Owode Yews, Ogun	basiratumi@gmail.com	Yewa	YOR	Egbado	Ọ̀họ̀rí, Kétu, English and Pidgin	Regina Dada	45 - 54 years	2024-01-30	House 1	5	Yes	Yes	Yes	Yes	0	0	3	2	2	3	0	Yes	Yes	Yes	Not Applicable	Not Applicable	Not Applicable	Yes	Yes	Yes	Yes	Yes	All use the language	All use the language	All use the language	All use the language	All use the language	All use the language
2024-01-30 11:58:39	Real data capture	South West	Prof. Harrison Adeniyi & Prof. Ayo Yusuff	Ogun	Ms. Basirat Adekunle	Yewa North	Aiyetoro	7. 2415817	3.05297	Basirat Adekunle	12 Hakeem Idera Street Owode Yewa Ogun	basiratumi@gmail.com	Yewa	YOR	Egbado	Ọ̀họ̀rí, Ketu, English	Ogundairo Jemilat	35 - 44 years	2024-01-30	House 2	5	Yes	Yes	Yes	Yes	0	3	2	2	2	1	2	Yes	Yes	Yes	Not Applicable	Not Applicable	Not Applicable	Yes	Yes	Yes	Yes	Yes	All use the language	All use the language	All use the language	All use the language	All use the language	All use the language
2024-01-30 12:13:29	Real data capture	South West	Prof. Harrison Adeniyi & Prof. Ayo Yusuff	Ogun	Ms. Basirat Adekunle	Yewa North	Aiyetoro	7.24158	3.05297	Basirat Adekunle	12 Hakeem Idera Street Owode Yewa	basiratumi@gmail.com	Yewa	YOR	Egbado	Ọ̀họ̀rí, Ketu	Odedeji Adeniji	35 - 44 years	2024-01-30	House 3	5	Yes	Yes	Yes	Yes	0	0	3	2	0	3	2	Yes	Yes	Yes	Not Applicable	Not Applicable	Not Applicable	Yes	Yes	Yes	Yes	Yes	All use the language	All use the language	All use the language	All use the language	All use the language	All use the language
2024-01-30 13:16:16	Real data capture	South West	Prof. Harrison Adeniyi & Prof. Ayo Yusuff	Ogun	Ms. Basirat Adekunle	Yewa North	Aiyetoro	7.24158	3.05297	Basirat Adekunle	12 Hakeem Idera Street Owode Yewa	basiratumi@gmail.com	Yewa	YOR	Ẹ̀gbádò	Ọ̀họ̀rí, Ketu	Oladipupo Lateefah	35 - 44 years	2024-01-30	House 4	6	Yes	Yes	Yes	Not Applicable	0	0	4	1	0	4	1	Yes	Yes	Yes	Not Applicable	Not Applicable	Not Applicable	Yes	Yes	Yes	Yes	Yes	All use the language	All use the language	All use the language	All use the language	All use the language	All use the language
2024-01-30 13:32:25	Real data capture	South West	Prof. Harrison Adeniyi & Prof. Ayo Yusuff	Ogun	Ms. Basirat Adekunle	Yewa North	Aiyetoro	7. 2415817	3.05297	Basirat Adekunle	12, Hakeem Idera Street Owode Yewa Ogun	basiratumi@gmail.com	Yewa	YOR	Ẹ̀gbádò	Kétu, Ọ̀họ̀rí, Pidgin	Aderinsola Habeeb	25 - 34 years	2024-01-30	House 5	4	Yes	Yes	Yes	Yes	0	1	1	2	1	1	2	Yes	Yes	Yes	Not Applicable	Not Applicable	Not Applicable	Yes	Yes	Yes	Yes	Yes	All use the language	All use the language	All use the language	All use the language	All use the language	All use the language
2024-01-31 09:26:39	Real data capture	South West	Prof. Harrison Adeniyi & Prof. Ayo Yusuff	Ogun	Ms. Basirat Adekunle	Imeko Afon	Imeko	7.43488	2.83752	Basirat Adekunle	12 Hakeem Idera Street Owode Yewa Ogun	basiratumi@gmail.com	Ketu	YOR	Kena	Ọ̀họ̀rí, Yewa, Standard Yoruba	Elegbede Taiwo	45 - 54 years	2024-01-31	House 1	3	Yes	Yes	Yes	Yes	0	0	1	0	0	1	0	Yes	Yes	Yes	Not Applicable	Not Applicable	Not Applicable	Not Applicable	Yes	Yes	Yes	Yes	All use the language	All use the language	All use the language	All use the language	All use the language	All use the language
2024-01-31 10:09:23	Real data capture	South West	Prof. Harrison Adeniyi & Prof. Ayo Yusuff	Ogun	Ms. Basirat Adekunle	Imeko Afon	Imeko	7.43488	2.83752	Basirat Adekunle	12 Hakeem Idera Street Owode Yewa Ogun	basiratumi@gmail.com	Ketu	YOR	Kena	Ọ̀họ̀rí, Egun	Mrs Babatunde T. A	35 - 44 years	2024-01-31	House 2	6	Yes	Yes	Yes	Yes	0	2	2	2	2	2	2	Yes	Yes	Yes	Not Applicable	Not Applicable	Not Applicable	Yes	Yes	Yes	Yes	Yes	All use the language	All use the language	All use the language	All use the language	All use the language	All use the language
2024-01-31 14:47:06	Real data capture	South West	Prof. Harrison Adeniyi & Prof. Ayo Yusuff	Ogun	Ms. Basirat Adekunle	Imeko Afon	Imeko	7.43488	2.83752	Basirat Adekunle	12 Hakeem Idera Street Owode Yewa Ogun	basiratumi@gmail.com	Ketu	YOR	Kena	Ọ̀họ̀rí	Olarode K. A	45 - 54 years	2024-01-31	House 3	1	No	Yes	Not Applicable	Yes	0	0	0	0	0	0	0	Not Applicable	Not Applicable	Not Applicable	Not Applicable	Not Applicable	Not Applicable	Not Applicable	Yes	Yes	Yes	Yes	Parent(s) use the language	Parent(s) use the language	Parent(s) use the language	Parent(s) use the language	Parent(s) use the language	Parent(s) use the language
2024-02-01 05:50:10	Real data capture	South West	Prof. Harrison Adeniyi & Prof. Ayo Yusuff	Ondo	Dr. Simon Olaogun	Akure South	Akure	7.2809	5.1637	Ojo Abidemi	Department of Linguistics and Languages, Adekunle Ajasin University, Akungba Akoko, Ondo State.	ojoabidemi9@gmail.com	Àkúrẹ́	a	a	Yorùbá, Hausa, Igbo, Ebora and Nigerian Pidgin	Mrs Omoniyi Akinyemi	35 - 44 years	2024-01-30	House 1	5	Yes	Yes	Yes	Yes	0	2	2	4	1	2	3	Yes	Yes	Yes	Not Applicable	Not Applicable	Not Applicable	Yes	No	No	No	No	All use the language	All use the language	All use the language	All use the language	All use the language	All use the language
2024-02-01 06:12:02	Real data capture	South West	Prof. Harrison Adeniyi & Prof. Ayo Yusuff	Ondo	Dr. Simon Olaogun	Akure South	Akure	7.2809	5.1637	Ojo Abidemi	Department of Linguistics and Languages, Adekunle Ajasin University, Akungba Akoko, Ondo State.	ojoabidemi9@gmail.com	Àkúrẹ́	a	a	Yorùbá, Hausa, Igbo, Ebira and Nigerian Pidgin English	Mr Femi	45 - 54 years	2024-01-31	House 2	3	Yes	Yes	Yes	Yes	0	1	0	1	1	0	0	Yes	Yes	Yes	Not Applicable	Not Applicable	Not Applicable	Not Applicable	Yes	I don't know	Yes	Yes	All use the language	All use the language	All use the language	All use the language	All use the language	All use the language
2024-02-01 08:29:36	Real data capture	South West	Prof. Harrison Adeniyi & Prof. Ayo Yusuff	Ogun	Ms. Basirat Adekunle	Imeko Afon	Imeko	7.43488	2.83752	Basirat Adekunle	12, Hakeem Idera Street Owode Yewa	basiratumi@gmail.com	Ketu	YOR	Kena	Ọ̀họ̀rí, English, Standard Yoruba	Falola Ana	35 - 44 years	2024-01-31	House 4	5	Yes	Yes	Yes	Yes	0	1	2	2	3	2	2	Yes	Yes	Yes	Not Applicable	Not Applicable	Not Applicable	Not Applicable	Yes	Yes	Yes	Yes	All use the language	All use the language	All use the language	All use the language	All use the language	All use the language
2024-02-01 08:46:45	Real data capture	South West	Prof. Harrison Adeniyi & Prof. Ayo Yusuff	Ogun	Ms. Basirat Adekunle	Imeko Afon	Imeko	7.43488	2.83752	Basirat Adekunle	12, Hakeem Idera Street Owode Yewa	basiratumi@gmail.com	Ketu	YOR	Kena	Ọ̀họ̀rí, Ègùn	Suleiman Aliu	25 - 34 years	2024-01-31	House 5	6	Yes	Yes	Yes	Yes	0	2	2	4	2	2	4	Yes	Yes	Yes	Not Applicable	Not Applicable	Not Applicable	Yes	Yes	Yes	Yes	Yes	All use the language	All use the language	All use the language	All use the language	All use the language	All use the language
2024-02-02 07:55:42	Real data capture	South West	Prof. Harrison Adeniyi & Prof. Ayo Yusuff	Ogun	Ms. Basirat Adekunle	Ipokia	Ipokia	6.537	2.8359	Basirat Adekunle	12 Hakeem Idera Street Owode Yewa Ogun	basiratumi@gmail.com	Anago	YOR	Anago	Ẹ̀yọ̀, Egun	Mr Amoni Mumeen	45 - 54 years	2024-02-02	House 1	8	Yes	Yes	Yes	Yes	0	3	3	1	3	3	1	Yes	Yes	Yes	Not Applicable	Not Applicable	Not Applicable	Yes	Yes	Yes	Yes	Yes	All use the language	All use the language	All use the language	All use the language	All use the language	All use the language
2024-02-02 08:27:34	Real data capture	South West	Prof. Harrison Adeniyi & Prof. Ayo Yusuff	Ogun	Ms. Basirat Adekunle	Ipokia	Ipokia	6.537	2.8359	Basirat Adekunle	12 Hakeem Idera Street Owode Yewa Ogun	basiratumi@gmail.com	Anago	YOR	Anago	Èyọ̀, Egun	Atu Jacob	35 - 44 years	2024-02-02	House 2	7	Yes	Yes	Yes	Yes	0	2	3	3	2	3	3	Yes	Yes	Yes	Yes	Yes	Yes	Yes	Yes	Yes	Yes	Yes	None use the language	None use the language	None use the language	None use the language	None use the language	All use the language
2024-02-02 08:39:01	Real data capture	South West	Prof. Harrison Adeniyi & Prof. Ayo Yusuff	Ogun	Ms. Basirat Adekunle	Ipokia	Ipokia	6.537	2.8359	Basirat Adekunle	12, Hakeem Idera Street Owode Yewa Ogun	basiratumi@gmail.com	Anago	YOR	Anago	Egun, Ẹ̀yọ̀ (Yoruba)	Ogidan Titilola	35 - 44 years	2024-02-02	House 3	4	Yes	Yes	Yes	Yes	0	2	0	2	2	0	2	Yes	Yes	Yes	Not Applicable	Not Applicable	Not Applicable	Yes	Yes	Yes	Yes	Yes	All use the language	All use the language	All use the language	All use the language	All use the language	All use the language
2024-02-02 14:26:45	Trial	South West	Prof. Harrison Adeniyi & Prof. Ayo Yusuff	Ekiti	Dr. Adekemi Taiwo	Ise/Orun	Ise	55555	222222	Segun Owoyele Joseph	Hkhfdhb	owoslibrary@yahoo.com	Ekiti dialect	???	Yoruba	Yoruba	Ade	45 - 54 years	2024-02-03	House 1	5	Yes	Yes	Yes	Yes	1	3	2	1	4	1	1	Yes	Yes	Yes	Yes	Yes	Yes	No	No	No	No	Yes	Parent(s) use the language	Parent(s) use the language	Parent(s) use the language	All use the language	All use the language	Parent(s) use the language
2024-02-02 14:26:55	Trial	South West	Prof. Harrison Adeniyi & Prof. Ayo Yusuff	Ekiti	Dr. Adekemi Taiwo	Oye	Oye Ekiti	9766666	789999	Jelili Adeoye	I oye road	walex@gmail.com	Yoruba		Yoruba (Ekiti)	Igbo,Hausa , Igede	John Ojo	55 - 64 years	2024-02-06	House 1	5	Yes	Yes	Yes	Yes	1	4	3	4	4	3	1	Yes	Yes	Yes	Yes	Yes	Yes	Yes	No	No	No	No	All use the language	All use the language	All use the language	All use the language	All use the language	All use the language
2024-02-03 00:02:00	Real data capture	South West	Prof. Harrison Adeniyi & Prof. Ayo Yusuff	Ogun	Ms. Basirat Adekunle	Ipokia	Ipokia	6.537	2.8359	Basirat Adekunle	12, Hakeem Idera Street Owode Yewa Ogun	basiratumi@gmail.com	Anago	YOS	Anago	Egun, Ẹ̀yọ̀	Godonu Senayan	35 - 44 years	2024-02-02	House 4	7	Yes	Yes	Yes	Yes	0	2	3	5	2	3	5	Yes	Yes	Yes	Not Applicable	Not Applicable	Not Applicable	Yes	Yes	Yes	Yes	Yes	None use the language	None use the language	None use the language	None use the language	None use the language	All use the language
2024-02-03 00:15:46	Real data capture	South South	Prof. Harrison Adeniyi & Prof. Ayo Yusuff	Ogun	Ms. Basirat Adekunle	Ipokia	Ipokia	6.537	2.8359	Basirat Adekunle	12, Hakeem Idera Street, Owode Yewa Ogun	basiratumi@gmail.com	Anago	YOR	Anago	Ègùn, English, Ẹ̀yọ̀	Akinbami Joseph	25 - 34 years	2024-02-02	House 5	4	Yes	No	Yes	Not Applicable	0	3	0	3	3	0	3	Not Applicable	Yes	Not Applicable	Not Applicable	Not Applicable	Not Applicable	Yes	Yes	Yes	Yes	Yes	All use the language	All use the language	All use the language	All use the language	All use the language	All use the language
2024-02-04 10:09:39	Real data capture	South West	Prof. Harrison Adeniyi & Prof. Ayo Yusuff	Ondo	Dr. Simon Olaogun	Akure South	Akure	7.2809	5.1637	Ojo Abidemi	Department of Linguistics and Languages, Adekunle Ajasin University, Akungba Akoko Ondo state.	ojoabidemi9@gmail.com	ÀKÚRẸ́	a	a	Yorùbá, English, Hausa, Igbo, Ebira and Pidgin English	Mrs Omoniyi	35 - 44 years	2024-01-31	House 3	5	Yes	Yes	Yes	Yes	0	1	3	2	0	3	1	Yes	Yes	Yes	Not Applicable	Not Applicable	Not Applicable	No	No	No	No	I don't know	Parent(s) use the language	All use the language	Parent(s) use the language	All use the language	None use the language	Parent(s) use the language
2024-02-04 10:43:32	Real data capture	South West	Prof. Harrison Adeniyi & Prof. Ayo Yusuff	Ondo	Dr. Simon Olaogun	Akure South	Akure	7.2809	5.1637	Ojo Abidemi	Department of Linguistics and Languages, Adekunle Ajasin University, Akungba Akoko Ondo state.	ojoabidemi9@gmail.com	Àkúrẹ́	a	a	Yorùbá, English, Hausa Igbo, Ebira and Pidgin English	Mr Ayanfẹ Adebowale	25 - 34 years	2024-01-31	House 4	2	Yes	Yes	No	Yes	1	3	1	0	1	0	0	No	No	Yes	Yes	Yes	Yes	No	I don't know	I don't know	No	I don't know	None use the language	None use the language	None use the language	None use the language	None use the language	Parent(s) use the language
2024-02-04 11:00:47	Real data capture	South West	Prof. Harrison Adeniyi & Prof. Ayo Yusuff	Ondo	Dr. Simon Olaogun	Akure South	Akure	7.2809	5.1637	Ojo Abidemi	Department of Linguistics and Languages, Adekunle Ajasin University, Akungba Akoko Ondo State.	ojoabidemi9@gmail.com	Àkúrẹ́	a	a	Yorùbá, English, Hausa, Igbo, Ebira, and Nigerian Pidgin	Mr Ayọdele Michael	18 - 24 years	2024-02-01	House 5	3	Yes	Yes	Yes	Yes	0	2	2	1	1	0	0	Yes	Yes	No	Not Applicable	Not Applicable	Not Applicable	No	Yes	Yes	I don't know	No	All use the language	Children use the language	Parent(s) use the language	None use the language	None use the language	All use the language
2024-02-06 11:10:36	Real data capture	South West	Prof. Harrison Adeniyi & Prof. Ayo Yusuff	Ondo	Dr. Simon Olaogun	Akure North	Iju-Itaogbolu	7.37514	5.25216	Ojo Abidemi	Department of Linguistics and Languages, Adekunle Ajasin University, Akungba Akoko, Ondo State.	ojoabidemi9@gmail.com	Itaogbolu	a	a	Yorùbá, English, Pidgin English and Iju.	Mr Ayegbọ Kọle	55 - 64 years	2024-02-05	House 1	6	Yes	Yes	Yes	Yes	0	3	1	3	3	1	3	Yes	Yes	Yes	Not Applicable	Not Applicable	Not Applicable	Yes	No	No	No	No	All use the language	All use the language	All use the language	All use the language	All use the language	All use the language
2024-02-06 11:29:14	Real data capture	South West	Prof. Harrison Adeniyi & Prof. Ayo Yusuff	Ondo	Dr. Simon Olaogun	Akure North	Iju-Itaogbolu	7.37514	5.25216	Ojo Abidemi	Department of Linguistics and Languages, Adekunle Ajasin University, Akungba Akoko, Ondo State.	ojoabidemi9@gmail.com	Itaogbolu	a	a	English, Yorùbá, Pidgin English and Iju.	Mr Orẹdọla Gabriel	55 - 64 years	2024-02-05	House 2	10	Yes	Yes	Yes	Yes	0	4	4	1	4	4	1	Yes	Yes	Yes	Not Applicable	Not Applicable	Not Applicable	Yes	No	No	No	No	All use the language	All use the language	All use the language	All use the language	All use the language	All use the language
2024-02-06 23:50:56	Real data capture	South West	Prof. Harrison Adeniyi & Prof. Ayo Yusuff	Ondo	Dr. Simon Olaogun	Akure North	Iju-Itaogbolu	7.37514	5.25216	Ojo Abidemi	Department of Linguistics and Languages, Adekunle Ajasin University, Akungba Akoko, Ondo State.	ojoabidemi9@gmail.com	Itaogbolu	a	a	English, Yorùbá, Pidgin English, and Iju.	Mrs Ajayi Damilọla	35 - 44 years	2024-02-05	House 3	2	Yes	Yes	Yes	Yes	0	2	1	3	0	0	0	Yes	Yes	Yes	Not Applicable	Not Applicable	Not Applicable	No	I don't know	I don't know	I don't know	I don't know	Parent(s) use the language	Parent(s) use the language	Parent(s) use the language	Parent(s) use the language	None use the language	Parent(s) use the language
2024-02-07 00:05:48	Real data capture	South West	Prof. Harrison Adeniyi & Prof. Ayo Yusuff	Ondo	Dr. Simon Olaogun	Akure North	Iju-Itaogbolu	7.37514	5.25216	Ojo Abidemi	Department of Linguistics and Languages, Adekunle Ajasin University, Akungba Akoko, Ondo State.	ojoabidemi9@gmail.com	Itaogbolu	a	a	English, Yorùbá, Pidgin English and Iju	Mr Akanni Abiọdun	25 - 34 years	2024-02-05	House 4	7	Yes	Yes	Yes	Yes	0	3	2	0	3	2	0	Yes	Yes	Yes	Not Applicable	Not Applicable	Not Applicable	Yes	No	No	No	No	All use the language	All use the language	All use the language	All use the language	All use the language	All use the language
2024-02-07 00:18:42	Real data capture	South West	Prof. Harrison Adeniyi & Prof. Ayo Yusuff	Ondo	Dr. Simon Olaogun	Akure North	Iju-Itaogbolu	7.37514	5.25216	Ojo Abidemi	Department of Linguistics and Languages, Adekunle Ajasin University, Akungba Akoko, Ondo State	ojoabidemi9@gmail.com	Itaogbolu	a	a	English, Yorùbá Pidgin English and Iju	Mr Fagbohun Funsho	45 - 54 years	2024-02-05	House 5	5	Yes	Yes	Yes	Yes	0	2	2	1	2	2	1	Yes	Yes	Yes	Not Applicable	Not Applicable	Not Applicable	Yes	No	No	No	No	All use the language	All use the language	All use the language	All use the language	All use the language	All use the language
2024-02-08 08:44:10	Real data capture	South West	Prof. Harrison Adeniyi & Prof. Ayo Yusuff	Ekiti	Dr. Adekemi Taiwo	Oye	Oye Ekiti	7.80109	5.32778	Jelili Adeoye	Iworoko Road, Ado-Ekiti	jelili.adeoye@eksu.edu.ng	Yoruba(Ekiti)		Ekiti	Yoruba, Hausa, Igbo, Igede, Ebira	Adeoye, Jelili Adewale	65 and above	2024-02-08	House 1	5	Yes	Yes	Yes	Yes	2	4	1	3	4	1	3	Yes	Yes	Yes	Yes	Yes	Yes	Yes	No	No	No	No	All use the language	All use the language	All use the language	All use the language	Parent(s) use the language	All use the language
2024-02-08 09:16:36	Real data capture	South West	Prof. Harrison Adeniyi & Prof. Ayo Yusuff	Ekiti	Dr. Adekemi Taiwo	Oye	Oye Ekiti	7.80109	5.32778	Jelili Adeoye	Iworoko Road, Ado-Ekiti	jelili.adeoye@eksu.edu.ng	Yoruba(Ekiti)		Ekiti	Hausa, Igbo, Igede, and Ebira	Adeoye, Jelili Adewale	45 - 54 years	2024-02-08	House 2	10	Yes	Yes	Yes	Yes	4	4	10	5	4	10	5	Yes	Yes	Yes	Yes	Yes	Yes	Yes	No	No	No	No	All use the language	All use the language	All use the language	All use the language	All use the language	All use the language
2024-02-08 09:48:31	Real data capture	South West	Prof. Harrison Adeniyi & Prof. Ayo Yusuff	Ekiti	Dr. Adekemi Taiwo	Oye	Oye Ekiti	7.80109	5.32778	Jelili Adeoye	Iworoko Road, Ado-Ekiti	jelili.adeoye@eksu.edu.ng	Ekiti		Ekiti	Hausa, Igbo, Ebira and Igede	Micheal Adekunle	25 - 34 years	2024-02-08	House 3	14	Yes	Yes	Yes	Yes	1	8	6	2	8	6	2	Yes	Yes	Yes	Yes	Yes	Yes	Yes	No	No	No	No	Parent(s) use the language	Parent(s) use the language	Parent(s) use the language	Parent(s) use the language	Parent(s) use the language	Parent(s) use the language
2024-02-08 10:03:08	Real data capture	South West	Prof. Harrison Adeniyi & Prof. Ayo Yusuff	Ondo	Dr. Simon Olaogun	Ifedore	Igbara-Oke	7.40097	5.05912	Ojo Abidemi	Department of Linguistics and Languages, Adekunle Ajasin University, Akungba Akoko, Ondo State.	ojoabidemi9@gmail.com	Igbara-Oke	a	a	English, Yorùbá, and Pidgin English	Mr Ajayi Oluwọle	45 - 54 years	2024-02-07	House 1	6	Yes	Yes	Yes	Yes	0	2	2	2	0	0	0	Yes	Yes	Yes	Not Applicable	Not Applicable	Not Applicable	No	No	No	I don't know	Yes	Parent(s) use the language	Parent(s) use the language	Parent(s) use the language	Parent(s) use the language	Parent(s) use the language	Parent(s) use the language
2024-02-08 10:23:44	Real data capture	South West	Prof. Harrison Adeniyi & Prof. Ayo Yusuff	Ondo	Dr. Simon Olaogun	Ifedore	Igbara-Oke	7.40097	5.05912	Ojo Abidemi	Department of Linguistics and Languages, Adekunle Ajasin University, Akungba Akoko, Ondo State.	ojoabidemi9@gmail.com	Igbara-Oke	a	a	English, Yorùbá, and Pidgin English	Benjamin Oluwarotimi	18 - 24 years	2024-02-07	House 2	5	Yes	No	Yes	Not Applicable	0	1	3	0	1	3	0	Yes	Yes	Yes	Not Applicable	Not Applicable	Not Applicable	Yes	I don't know	I don't know	I don't know	I don't know	All use the language	All use the language	All use the language	All use the language	None use the language	All use the language
2024-02-08 11:58:08	Real data capture	South West	Prof. Harrison Adeniyi & Prof. Ayo Yusuff	Ondo	Dr. Simon Olaogun	Ifedore	Igbara-Oke	7.40097	5.05912	Ojo Abidemi	Department of Linguistics and Languages, Adekunle Ajasin University, Akungba Akoko, Ondo State.	ojoabidemi9@gmail.com	Igbara-Oke	a	a	English, Yorùbá and Pidgin English	Mrs Adura Ṣefunmi	35 - 44 years	2024-02-07	House 3	7	Yes	Yes	Yes	Yes	0	5	0	0	5	0	0	Yes	Yes	Yes	Not Applicable	Not Applicable	Not Applicable	Yes	No	No	No	No	All use the language	All use the language	All use the language	All use the language	All use the language	All use the language
2024-02-08 13:06:03	Real data capture	South West	Prof. Harrison Adeniyi & Prof. Ayo Yusuff	Ondo	Dr. Simon Olaogun	Ifedore	Igbara-Oke	7.40097	5.05912	Ojo Abidemi	Department of Linguistics and Languages, Adekunle Ajasin University, Akungba Akoko, Ondo State.	ojoabidemi9@gmail.com	Igbara-Oke	a	a	English, Yorùbá Pidgin and English	Chief Agbede Idowu	55 - 64 years	2024-02-07	House 4	12	Yes	Yes	Yes	Yes	0	6	4	3	4	3	3	Yes	Yes	Yes	Not Applicable	Not Applicable	Not Applicable	Yes	No	No	No	I don't know	All use the language	All use the language	All use the language	All use the language	All use the language	All use the language
2024-02-08 13:22:02	Real data capture	South West	Prof. Harrison Adeniyi & Prof. Ayo Yusuff	Ondo	Dr. Simon Olaogun	Ifedore	Igbara-Oke	7.40097	5.05912	Ojo Abidemi	Department of Linguistics and Languages, Adekunle Ajasin University, Akungba Akoko, Ondo State.	ojoabidemi9@gmail.com	Igbara-Oke	a	a	English, Yorùbá and Pidgin English	Mr Tunde Oni	45 - 54 years	2024-02-07	House 5	6	Yes	Yes	Yes	Yes	0	4	2	2	2	2	2	Yes	Yes	Yes	Not Applicable	Not Applicable	Not Applicable	Yes	No	No	No	No	All use the language	All use the language	All use the language	All use the language	None use the language	All use the language
2024-02-11 09:41:27	Real data capture	South West	Prof. Harrison Adeniyi & Prof. Ayo Yusuff	Ondo	Dr. Simon Olaogun	Idanre	Owena	7.19044	5.02775	Ojo Abidemi	Department of Linguistics and Languages, Adekunle Ajasin University, Akungba Akoko, Ondo State.	ojoabidemi9@gmail.com	Idanre	a	a	English, Yorùbá, Pidgin English, and Ondo	Mrs Esther Olowokande	65 and above	2024-02-10	House 1	4	No	Yes	Not Applicable	Yes	0	5	4	0	2	0	0	Not Applicable	Not Applicable	Yes	Not Applicable	Not Applicable	Not Applicable	Yes	No	No	No	No	All use the language	All use the language	All use the language	All use the language	All use the language	All use the language
2024-02-11 09:52:55	Real data capture	South West	Prof. Harrison Adeniyi & Prof. Ayo Yusuff	Ondo	Dr. Simon Olaogun	Idanre	Owena	7.19044	5.02775	Ojo Abidemi	Department of Linguistics and Languages, Adekunle Ajasin University, Akungba Akoko, Ondo State.	ojoabidemi9@gmail.com	Idanre	a	a	English, Yorùbá Pidgin English and Ondo	Mrs Akinsanmi	25 - 34 years	2024-02-10	House 2	1	Yes	Yes	Yes	No	0	2	0	2	0	0	0	Yes	No	No	Not Applicable	Not Applicable	Not Applicable	No	Yes	Yes	Yes	Yes	Parent(s) use the language	Parent(s) use the language	Parent(s) use the language	Parent(s) use the language	Parent(s) use the language	Parent(s) use the language
2024-02-11 10:49:20	Real data capture	South West	Prof. Harrison Adeniyi & Prof. Ayo Yusuff	Ondo	Dr. Simon Olaogun	Idanre	Owena	7.19044	5.02775	Ojo Abidemi	Adekunle Ajasin University, Akungba Akoko, Ondo State.	ojoabidemi9@gmail.com	Idanre	a	a	English, Yorùbá, Pidgin English and Ondo	Mr Olajide Akinnuli	65 and above	2024-02-10	House 3	7	Yes	Yes	Yes	Yes	0	2	3	0	2	3	0	Yes	Yes	Yes	Not Applicable	Not Applicable	Not Applicable	Yes	No	No	No	Yes	All use the language	All use the language	All use the language	All use the language	All use the language	All use the language
2024-02-11 11:32:11	Real data capture	South West	Prof. Harrison Adeniyi & Prof. Ayo Yusuff	Ondo	Dr. Simon Olaogun	Idanre	Owena	7.19044	5.02775	Ojo Abidemi	Department of Linguistics and Languages, Adekunle Ajasin University, Akungba Akoko, Ondo State.	ojoabidemi9@gmail.com	Idanre	a	a	English, Yorùbá Pidgin English and Ondo	Mrs Akinbinu Mary	45 - 54 years	2024-02-10	House 4	11	Yes	Yes	Yes	Yes	0	3	7	5	3	7	5	Yes	Yes	Yes	Not Applicable	Not Applicable	Not Applicable	Yes	Yes	Yes	Yes	Yes	All use the language	All use the language	All use the language	All use the language	All use the language	All use the language
2024-02-11 11:44:10	Real data capture	South West	Prof. Harrison Adeniyi & Prof. Ayo Yusuff	Ondo	Dr. Simon Olaogun	Idanre	Owena	7.19044	5.02775	Ojo Abidemi	Department of Linguistics and Languages, Adekunle Ajasin University, Akungba Akoko, Ondo State.	ojoabidemi9@gmail.com	Idanre	a	a	English, Yorùbá, Pidgin English and Ondo	High Chief Ọlọfintẹ Olu	65 and above	2024-02-10	House 5	2	Yes	Yes	Yes	Yes	0	2	4	0	0	0	0	Yes	Yes	No	Not Applicable	Not Applicable	Not Applicable	No	No	No	No	No	Parent(s) use the language	Parent(s) use the language	Parent(s) use the language	Parent(s) use the language	Parent(s) use the language	Parent(s) use the language
2024-02-12 03:38:45	Real data capture	South West	Prof. Harrison Adeniyi & Prof. Ayo Yusuff	Ondo	Dr. Simon Olaogun	Ondo West	Ondo	7.11337	4.80641	Ojo Abidemi	Department of Linguistics and Languages, Adekunle Ajasin University, Akungba Akoko, Ondo State	ojoabidemi9@gmail.com	Ondo	a	a	English, Yorùbá, Pidgin English, Igbo and Hausa	Mr Akintunde Kọlawọle	55 - 64 years	2024-02-12	House 1	8	Yes	Yes	Yes	Yes	0	4	2	1	4	2	1	Yes	Yes	Yes	Not Applicable	Not Applicable	Not Applicable	Yes	Yes	Yes	Yes	Yes	All use the language	All use the language	All use the language	All use the language	All use the language	All use the language
2024-02-12 04:17:25	Real data capture	South West	Prof. Harrison Adeniyi & Prof. Ayo Yusuff	Ondo	Dr. Simon Olaogun	Ondo West	Ondo	7.11337	4.80641	Ojo Abidemi	Department of Linguistics and Languages, Adekunle Ajasin University, Akungba Akoko, Ondo State	ojoabidemi9@gmail.com	Ondo	a	a	English, Yorùbá Pidgin English, Igbo and Hausa	Mrs Adefemi	45 - 54 years	2024-02-12	House 2	5	Yes	Yes	Yes	Yes	0	2	1	0	2	1	0	Yes	Yes	Yes	Not Applicable	Not Applicable	Not Applicable	No	No	No	No	Yes	All use the language	All use the language	All use the language	All use the language	None use the language	All use the language
2024-02-12 04:32:24	Real data capture	South West	Prof. Harrison Adeniyi & Prof. Ayo Yusuff	Ondo	Dr. Simon Olaogun	Ondo West	Ondo	7.11337	4.80641	Ojo Abidemi	Department of Linguistics and Languages, Adekunle Ajasin University, Akungba Akoko, Ondo State	ojoabidemi9@gmail.com	Ondo	a	a	English, Yorùbá, Pidgin English, Igbo and Hausa	Mrs Akinwande Adenikẹ	45 - 54 years	2024-02-12	House 3	2	Yes	Yes	Yes	Yes	0	2	2	4	0	0	0	Yes	No	Yes	Not Applicable	Not Applicable	Not Applicable	No	Yes	I don't know	No	Yes	Parent(s) use the language	Parent(s) use the language	Parent(s) use the language	Parent(s) use the language	Parent(s) use the language	Parent(s) use the language
2024-02-13 09:34:55	Real data capture	South West	Prof. Harrison Adeniyi & Prof. Ayo Yusuff	Ogun	Ms. Basirat Adekunle	Ijebu Ode	Ijebu Ode	6.8	3.9	Basirat Adekunle	12,Hakeem idera street Owode yewa Ogun state	basiratumi@gmail.com	Ijebu	YOR	Ijebu	Yoruba, English, pidgin	Mrs Sowunmi	45 - 54 years	2024-02-13	House 1	1	Yes	Yes	No	Yes	0	2	2	1	0	0	0	No	No	Yes	Not Applicable	Not Applicable	Not Applicable	No	No	No	I don't know	No	Parent(s) use the language	Parent(s) use the language	Parent(s) use the language	Parent(s) use the language	None use the language	Parent(s) use the language
2024-02-13 10:03:14	Real data capture	South West	Prof. Harrison Adeniyi & Prof. Ayo Yusuff	Ogun	Ms. Basirat Adekunle	Ijebu Ode	Ijebu Ode	6.8	3.9	Basirat Adekunle	12, Hakeem Idera street, Owode Yewa, Ogun state.	basiratumi@gmail.com	Ijebu	Yor	Ijebu	Yoruba, English, Pidgen	Miss Banjo	25 - 34 years	2024-02-13	House 2	2	Yes	Yes	Yes	Yes	0	0	1	0	0	1	0	Yes	Yes	Yes	Not Applicable	Not Applicable	Not Applicable	Yes	No	No	No	No	All use the language	All use the language	All use the language	All use the language	All use the language	All use the language
2024-02-13 10:42:43	Real data capture	South West	Prof. Harrison Adeniyi & Prof. Ayo Yusuff	Ogun	Ms. Basirat Adekunle	Ijebu Ode	Ijebu Ode	6.8	3.9	Basirat Adekunle	12, Hakeem Idera street, Owode Yewa, Ogun state	basiratumi@gmail.com	Ijebu	Yor	Ijebu	English,pidgin, Yoruba	Mr Sokanmi	45 - 54 years	2024-02-13	House 3	5	Yes	Yes	Yes	Yes	0	2	1	1	2	1	1	Yes	Yes	Yes	Not Applicable	Not Applicable	Not Applicable	Yes	Yes	Yes	Yes	Yes	All use the language	All use the language	All use the language	All use the language	All use the language	All use the language
2024-02-13 11:23:36	Real data capture	South West	Prof. Harrison Adeniyi & Prof. Ayo Yusuff	Ogun	Ms. Basirat Adekunle	Ijebu Ode	Ijebu Ode	6.8	3.9	Basirat Adekunle	12, Hakeem Idera Street, Owode Yewa, Ogun State.	basiratumi@gmail.com	Ijebu	Yor	Ijebu	Pidgin, English, Yoruba	Mrs Oshinuga	45 - 54 years	2024-02-13	House 4	3	Yes	Yes	Yes	Yes	1	4	2	0	0	0	0	Yes	No	No	Yes	Yes	Yes	No	Yes	No	No	No	Parent(s) use the language	Parent(s) use the language	Parent(s) use the language	Parent(s) use the language	Parent(s) use the language	Parent(s) use the language
2024-02-13 11:51:06	Real data capture	South West	Prof. Harrison Adeniyi & Prof. Ayo Yusuff	Ogun	Prof. Harison Adeniyi	Ijebu Ode	Ijebu Ode	6.8	3.9	Basirat Adekunle	12, Hakeem Idera street, Owode yewa, Ogun state	Basiratumi@gmail.com	Ijebu	Yor	Ijebu	Yoruba, English	Mr Odotun	35 - 44 years	2024-02-13	House 5	1	Yes	Yes	Yes	No	0	4	2	1	0	0	0	No	No	No	Not Applicable	Not Applicable	Not Applicable	No	I don't know	I don't know	I don't know	I don't know	Parent(s) use the language	Parent(s) use the language	Parent(s) use the language	Parent(s) use the language	Parent(s) use the language	Parent(s) use the language
2024-02-14 00:55:13	Real data capture	South West	Prof. Harrison Adeniyi & Prof. Ayo Yusuff	Ondo	Dr. Simon Olaogun	Ondo East	Bolorunduro	7.16052	4.96366	Ojo Abidemi	Department of Linguistics and Languages, Adekunle Ajasin University, Akungba Akoko, Ondo State.	ojoabidemi9@gmail.com	Ondo	a	a	English, Yorùbá, Pidgin English, Igbo and Hausa	Mr Oyekusile Abayọmi	55 - 64 years	2024-02-12	House 1	7	Yes	Yes	Yes	Yes	0	3	2	1	3	2	1	Yes	Yes	Yes	Not Applicable	Not Applicable	Not Applicable	Yes	Yes	Yes	No	Yes	All use the language	All use the language	All use the language	All use the language	All use the language	All use the language
2024-02-14 01:07:11	Real data capture	South West	Prof. Harrison Adeniyi & Prof. Ayo Yusuff	Ondo	Dr. Simon Olaogun	Ondo East	Bolorunduro	7.16052	4.96366	Ojo Abidemi	Department of Linguistics and Languages, Adekunle Ajasin University, Akungba Akoko, Ondo State	ojoabidemi9@gmail.com	Ondo	a	a	English, Yorùbá, Pidgin English, Igbo and Hausa	Mrs Akinbobola	55 - 64 years	2024-02-12	House 2	5	Yes	Yes	Yes	Yes	0	1	2	0	1	2	0	Yes	Yes	Yes	Not Applicable	Not Applicable	Not Applicable	No	Yes	Yes	Yes	Yes	All use the language	All use the language	All use the language	All use the language	All use the language	All use the language
2024-02-14 01:19:32	Real data capture	South West	Prof. Harrison Adeniyi & Prof. Ayo Yusuff	Ondo	Dr. Simon Olaogun	Ondo East	Bolorunduro	7.16052	4.96366	Ojo Abidemi	Department of Linguistics and Languages, Adekunle Ajasin University, Akungba Akoko, Ondo State	ojoabidemi9@gmail.com	Ondo	a	a	English, Yorùbá, Pidgin English, Igbo and Hausa	Mr Oguṣoluju	55 - 64 years	2024-02-12	House 3	1	Yes	Yes	Yes	No	0	1	5	0	0	0	0	Yes	Yes	No	Not Applicable	Not Applicable	Not Applicable	Not Applicable	No	No	No	No	Parent(s) use the language	Parent(s) use the language	Parent(s) use the language	Parent(s) use the language	Parent(s) use the language	Parent(s) use the language
2024-02-14 10:23:29	Real data capture	South West	Prof. Harrison Adeniyi & Prof. Ayo Yusuff	Ogun	Ms. Basirat Adekunle	Odogbolu	Odogbolu	6.8	3.7	Basirat Adekunle	12, Hakeem Idera Street, Owode yewa, Ogun State	Basiratumi@gmail.com	Ijebu	Yor	Ijebu	Yoruba, English, pidgin	Mr Akintomide R.O	35 - 44 years	2024-02-14	House 1	6	Yes	Yes	Yes	Yes	0	2	2	4	2	2	4	Yes	Yes	Yes	Not Applicable	Not Applicable	Not Applicable	Yes	I don't know	No	No	No	All use the language	All use the language	All use the language	All use the language	All use the language	All use the language
2024-02-14 11:16:57	Real data capture	South West	Prof. Harrison Adeniyi & Prof. Ayo Yusuff	Ogun	Ms. Basirat Adekunle	Odogbolu	Odogbolu	6.8	3.7	Basirat Adekunle	12,Hakeem Idera street, Owode Yewa, Ogun state.	basiratumi@gmail.com	Ijebu	Yor	Ijebu	Pidgin, Yoruba, English	Mrs Afolabi T.O	45 - 54 years	2024-02-14	House 2	4	Yes	Yes	Yes	Yes	0	1	1	0	1	1	0	Yes	Yes	Yes	Not Applicable	Not Applicable	Not Applicable	Yes	No	No	No	I don't know	All use the language	All use the language	All use the language	All use the language	All use the language	All use the language
2024-02-14 12:19:51	Real data capture	South West	Prof. Harrison Adeniyi & Prof. Ayo Yusuff	Ogun	Ms. Basirat Adekunle	Odogbolu	Odogbolu	6.8	3.7	Basirat Adekunle	12,Hakeem Idera street Owode Yewa ,Ogun State	Basiratumi@gmail.com	Ijebu	Yor	Ijebu	Pidgen, English, Yoruba	Mr Ogunmuyiwa M.A	35 - 44 years	2024-02-14	House 3	3	Yes	Yes	Yes	Yes	0	0	1	0	0	1	0	Yes	Yes	Yes	Not Applicable	Not Applicable	Not Applicable	Not Applicable	I don't know	I don't know	I don't know	I don't know	All use the language	All use the language	All use the language	All use the language	All use the language	All use the language
2024-02-14 12:40:57	Real data capture	South West	Prof. Harrison Adeniyi & Prof. Ayo Yusuff	Ogun	Ms. Basirat Adekunle	Odogbolu	Odogbolu	6.8	3.7	Basirat Adekunle	12,Hakeem Idera street,Owode Yewa,Ogun state	Basiratumi@gmail.com	Ijebu	Yor	ijebu	English, pidgin, Yoruba	Mrs sade	45 - 54 years	2024-02-14	House 4	6	No	Yes	Not Applicable	Yes	1	3	2	0	1	2	0	Not Applicable	Not Applicable	Yes	Not Applicable	Yes	Yes	Yes	Yes	I don't know	I don't know	I don't know	All use the language	All use the language	All use the language	All use the language	All use the language	All use the language
2024-02-14 13:07:25	Real data capture	South West	Prof. Harrison Adeniyi & Prof. Ayo Yusuff	Ogun	Ms. Basirat Adekunle	Odogbolu	Odogbolu	6.8	3.7	Basirat Adekunle	12, Hakeem Idera Street, Owode Yewa Ogun state	Basiratumi@gmail.com	Ijebu	Yor	Ijebu	English, pidgin, Yoruba	Mr Fasola	55 - 64 years	2024-02-14	House 5	5	Yes	Yes	Yes	Yes	0	2	1	0	2	1	0	Yes	Yes	Yes	Not Applicable	Not Applicable	Not Applicable	Yes	No	No	No	No	All use the language	All use the language	All use the language	All use the language	All use the language	All use the language
2024-02-15 11:01:01	Real data capture	South West	Prof. Harrison Adeniyi & Prof. Ayo Yusuff	Ogun	Ms. Basirat Adekunle	Sagamu	Shagamu	6.8	3.6	Basirat Adekunle	12, Hakeem Idera street, Owode Yewa, Ogun state	basiratumi@gmail.com	Ijebu	Yor	Ijebu	Yoruba,English,pidgin	Mr Adedolapo	35 - 44 years	2024-02-15	House 1	2	Yes	Yes	Yes	Not Applicable	0	1	1	2	0	0	0	Yes	No	No	Not Applicable	Not Applicable	Not Applicable	Not Applicable	No	No	No	No	Parent(s) use the language	Parent(s) use the language	Parent(s) use the language	Parent(s) use the language	Parent(s) use the language	Parent(s) use the language
2024-02-15 11:49:27	Real data capture	South West	Prof. Harrison Adeniyi & Prof. Ayo Yusuff	Ogun	Ms. Basirat Adekunle	Sagamu	Shagamu	6.8	3.6	Basirat Adekunle	12,Hakeem idera street, Owode Yewa, Ogun state	Basiratumi@gmail.com	Igevu	Yor	Ijebu	English, Yoruba, pidgin	Mr Adunmo	35 - 44 years	2024-02-15	House 2	2	Yes	Yes	Yes	No	0	2	1	3	0	0	0	Yes	No	Yes	Not Applicable	Not Applicable	Not Applicable	No	I don't know	I don't know	I don't know	I don't know	Parent(s) use the language	Parent(s) use the language	Parent(s) use the language	Parent(s) use the language	Parent(s) use the language	Parent(s) use the language
2024-02-15 12:36:15	Real data capture	South West	Prof. Harrison Adeniyi & Prof. Ayo Yusuff	Ogun	Ms. Basirat Adekunle	Sagamu	Shagamu	6.8	3.6	Basirat Adekunle	12, Hakeem idera street, Owode yewa.	Basiratumi@gmail.vom	Ijebu	Yor	Ijebu	Yoruba, English, Pidgen	Mrs Otemolu	45 - 54 years	2024-02-15	House 3	7	Yes	Yes	Yes	Yes	1	1	3	0	1	2	0	Yes	Yes	Yes	Yes	Yes	Yes	Yes	No	No	No	No	All use the language	All use the language	All use the language	All use the language	All use the language	All use the language
2024-02-15 13:12:20	Real data capture	South West	Prof. Harrison Adeniyi & Prof. Ayo Yusuff	Ogun	Ms. Basirat Adekunle	Sagamu	Shagamu	6.8	3.6	Basirat Adekunle	12,Hakeem idera street, Owode Yewa, Ogun statr	Basiratumi@gmail.com	Ijebu	Yor	Ijebu	Yoruba, English, pidgin	Mrs selimot	45 - 54 years	2024-02-15	House 4	2	Yes	Yes	Yes	Yes	0	0	1	0	0	0	1	Yes	Yes	Yes	Yes	No	No	Not Applicable	No	No	I don't know	No	All use the language	All use the language	All use the language	All use the language	All use the language	All use the language
2024-02-15 14:08:26	Real data capture	South West	Prof. Harrison Adeniyi & Prof. Ayo Yusuff	Ogun	Ms. Basirat Adekunle	Sagamu	Shagamu	6.8	3.6	Basirat Adekunle	12, Hakeem Idera street,Owode yew,Ogun state	Basiratumi@gmail.com	Ijebu	Yor	Ijebu	Yoruba,Pidgen, English	Mr Agunbiade	45 - 54 years	2024-02-15	House 5	6	Yes	Yes	Yes	Yes	0	1	3	0	3	1	0	Yes	Not Applicable	Yes	Not Applicable	Not Applicable	Not Applicable	Yes	I don't know	I don't know	I don't know	I don't know	All use the language	All use the language	All use the language	All use the language	All use the language	All use the language
2024-02-16 22:43:58	Real data capture	South West	Prof. Harrison Adeniyi & Prof. Ayo Yusuff	Ekiti	Dr. Adekemi Taiwo	Irepodun/Ifelodun	Igede	7.68234	5.1252	Tunde Abdullah	Ado	abdullahitunde18@gmail.co	Yorùbá		Yoruba	Igede and English	David Adeduru	45 - 54 years	2024-01-17	House 1	4	Yes	No	Yes	No	2	1	3	0	1	4	1	Yes	Yes	Yes	Yes	Yes	Yes	No	No	No	I don't know	Yes	Parent(s) use the language	All use the language	All use the language	All use the language	None use the language	All use the language
2024-02-16 23:31:13	Real data capture	South West	Prof. Harrison Adeniyi & Prof. Ayo Yusuff	Ekiti	Dr. Adekemi Taiwo	Irepodun/Ifelodun	Igede	7.68234	5.1252	Tunde Abdullah	Ado Ekiti, Ekiti state.	abdullahitunde18@gmail.com	Yoruba		Yoruba	Igede and English	Mrs Fatokun Adeyemi	55 - 64 years	2024-02-12	House 2	6	Yes	Yes	Yes	Yes	0	3	1	3	1	0	0	Yes	Yes	Yes	Not Applicable	Not Applicable	Not Applicable	No	No	No	No	Yes	Parent(s) use the language	Parent(s) use the language	Parent(s) use the language	None use the language	None use the language	Parent(s) use the language
2024-02-17 02:26:56	Real data capture	South West	Prof. Harrison Adeniyi & Prof. Ayo Yusuff	Ekiti	Dr. Adekemi Taiwo	Ifelodun	Igede	7.68234	5.1252	Tunde Abdullah	Ado Ekiti, Ekiti state	abdullahitunde18@gmail.com	Yoruba		Yoruba	Igede and English	Mr Adeniran james	65 and above	2024-02-12	House 3	7	Yes	Yes	Yes	Yes	1	3	0	2	2	0	0	Yes	Yes	Yes	Yes	Yes	Yes	No	No	No	No	Yes	Parent(s) use the language	Parent(s) use the language	Parent(s) use the language	None use the language	None use the language	None use the language
2024-02-17 02:53:25	Real data capture	South West	Prof. Harrison Adeniyi & Prof. Ayo Yusuff	Ekiti	Dr. Adekemi Taiwo	Ifelodun	Igede	7.68234	5.1252	Tunde Abdullah	Ado Ekiti, Ekiti state	abdullahitunde18@gmail.com	Yoruba		Yoruba	Igede and English	Ms. Falade victoria	45 - 54 years	2024-02-12	House 4	8	Yes	Yes	Yes	Yes	2	4	3	2	2	3	0	Yes	Yes	Yes	Yes	Yes	Yes	Yes	No	No	I don't know	No	All use the language	All use the language	All use the language	None use the language	None use the language	All use the language
2024-02-17 03:08:49	Real data capture	South West	Prof. Harrison Adeniyi & Prof. Ayo Yusuff	Ekiti	Dr. Adekemi Taiwo	Ifelodun	Igede	7.68234	5.1252	Tunde Abdullah	Ado Ekiti, Ekiti state	Abdullahitunde18@gmail.co	Yoruba		Yorubq	Igede and English	Mrs. Fadare	55 - 64 years	2024-02-12	House 5	6	No	Yes	Not Applicable	Yes	0	4	1	0	4	1	0	Not Applicable	Not Applicable	Yes	Not Applicable	Not Applicable	Not Applicable	Yes	I don't know	I don't know	I don't know	Yes	All use the language	All use the language	All use the language	All use the language	None use the language	All use the language
2024-02-17 07:41:15	Real data capture	South West	Prof. Harrison Adeniyi & Prof. Ayo Yusuff	Ekiti	Dr. Adekemi Taiwo	Ado-Ekiti	Ado Ekiti	7.59226	5.25542	Tunde Abdullah	Ado Ekiti, Ekiti state	abdullahitunde18@gmail.co	Ado		Ado	Yoruba and English	Mrs Adekunle Basira	45 - 54 years	2024-02-15	House 1	6	Yes	Yes	Yes	Yes	2	5	2	2	1	1	1	Yes	Yes	Yes	Yes	Yes	Yes	Yes	No	No	No	Yes	All use the language	All use the language	All use the language	All use the language	Parent(s) use the language	Parent(s) use the language
2024-02-17 08:04:32	Real data capture	South West	Prof. Harrison Adeniyi & Prof. Ayo Yusuff	Ekiti	Dr. Adekemi Taiwo	Ado-Ekiti	Ado Ekiti	7.59226	5.25542	Tunde Abdullah	Ado Ekiti, Ekiti state	abdullahitunde18@gmail.com	Ado		Ado	Yoruba and English	Mrs Ibitoye jane	55 - 64 years	2024-02-15	House 2	15	Yes	Yes	Yes	Yes	1	7	4	2	5	2	0	Yes	Yes	Yes	Yes	Yes	Yes	Yes	Yes	No	I don't know	I don't know	All use the language	All use the language	Parent(s) use the language	Parent(s) use the language	Parent(s) use the language	All use the language
2024-02-17 08:31:27	Real data capture	South West	Prof. Harrison Adeniyi & Prof. Ayo Yusuff	Ekiti	Dr. Adekemi Taiwo	Ado-Ekiti	Ado Ekiti	7.59226	5.25542	Tunde Abdullah	Ado Ekiti, Ekiti state	abdullahitunde18@gmail.com	Ado		Ado	English and yoruba	Mr. Adeogun	55 - 64 years	2024-02-15	House 3	12	Yes	Yes	Yes	Yes	1	5	4	3	5	3	1	Yes	Yes	Yes	Yes	Yes	Not Applicable	Yes	Yes	Yes	No	Yes	All use the language	Parent(s) use the language	Parent(s) use the language	Parent(s) use the language	Children use the language	Parent(s) use the language
2024-02-17 08:57:48	Real data capture	South West	Prof. Harrison Adeniyi & Prof. Ayo Yusuff	Ekiti	Dr. Adekemi Taiwo	Ado-Ekiti	Ado Ekiti	7.71632	5.25542	Tunde Abdullah	Ado Ekiti, Ekiti state	abdullahitunde18@gmail.com	Ado		Afo	Yoruba and English	Mr. Badmus	45 - 54 years	2024-02-15	House 4	11	Yes	Yes	Yes	Yes	2	2	6	3	2	4	2	Yes	Yes	Yes	Yes	Yes	Yes	Yes	No	Yes	No	Yes	All use the language	All use the language	All use the language	Parent(s) use the language	Parent(s) use the language	Parent(s) use the language
2024-02-17 09:36:09	Real data capture	South West	Prof. Harrison Adeniyi & Prof. Ayo Yusuff	Ekiti	Dr. Adekemi Taiwo	Ado-Ekiti	Ado Ekiti	7.68234	5.1252	Tunde Abdullah	Ado Ekiti, ekiti state	Abdullahitunde18@gmail.com	Ado		Ado	Yoruba and English	Mr. Awoseni Taiwo	55 - 64 years	2024-02-15	House 4	7	Yes	Yes	Yes	Yes	2	4	1	4	5	1	2	Yes	Yes	Yes	Yes	Yes	Yes	Yes	Yes	Yes	Yes	Yes	All use the language	Parent(s) use the language	Parent(s) use the language	All use the language	All use the language	All use the language
2024-02-17 09:44:03	Real data capture	South West	Prof. Harrison Adeniyi & Prof. Ayo Yusuff	Ekiti	Dr. Adekemi Taiwo	Ijero	Ijero	7.81347	5.07085	Tunde Abdullah	Ado Ekiti, Ekiti state	abdullahitunde18@gmail.com	Ijero		Ijero	Yoruba and English	Mr Adebayọ Adeyemi	45 - 54 years	2024-02-13	House 1	6	Yes	Yes	Yes	Yes	2	3	1	3	2	1	1	Yes	Yes	Yes	Yes	Yes	Yes	Not Applicable	No	No	I don't know	No	Parent(s) use the language	All use the language	Parent(s) use the language	All use the language	Parent(s) use the language	Parent(s) use the language
2024-02-17 09:59:14	Real data capture	South West	Prof. Harrison Adeniyi & Prof. Ayo Yusuff	Ekiti	Dr. Adekemi Taiwo	Ekiti West	Aramoko Ekiti	7.71632	5.03137	Tunde Abdullah	Ado Ekiti, Ekiti state	abdullahitunde18@gmail.com	Aramoko		Aramoko	Yoruba, English	Mr. Isaac fatoyin	55 - 64 years	2024-02-15	House 1	6	Yes	Yes	Yes	Yes	4	4	2	3	3	2	4	Yes	Yes	Yes	Yes	Yes	Yes	Yes	No	No	No	No	Parent(s) use the language	Parent(s) use the language	Parent(s) use the language	Parent(s) use the language	Parent(s) use the language	Parent(s) use the language
2024-02-17 10:03:15	Real data capture	South West	Prof. Harrison Adeniyi & Prof. Ayo Yusuff	Ekiti	Dr. Adekemi Taiwo	Ijero	Ijero	7.81347	5.07085	Tunde Abdullah	Ado-Ekiti , Ekiti state	abdullahibabatunde44@gmail.co	Ijero		Ijero	Yorùbá &English	Mr Omotayo james	55 - 64 years	2024-02-13	House 2	10	Yes	Yes	Yes	Yes	3	2	3	2	2	3	2	Yes	Yes	Yes	Yes	Yes	Yes	Yes	No	No	Yes	No	All use the language	All use the language	All use the language	All use the language	All use the language	All use the language
2024-02-17 12:56:49	Real data capture	South West	Prof. Harrison Adeniyi & Prof. Ayo Yusuff	Ekiti	Dr. Adekemi Taiwo	Ijero	Ijero	7.81347	5.07085	Tunde Abdullah	Ado-Ekiti ,Ekiti State	abdullahitunde18@gmail.com	Ijero		Ijero	Yorùbá&english	Mrs Ayoola Ibirogba	55 - 64 years	2024-02-13	House 3	4	No	Yes	Not Applicable	Yes	1	0	2	0	0	2	0	Not Applicable	Not Applicable	Yes	No	Yes	Yes	Yes	No	No	No	No	Parent(s) use the language	Parent(s) use the language	Parent(s) use the language	Parent(s) use the language	Parent(s) use the language	Parent(s) use the language
2024-02-17 13:00:17	Real data capture	South West	Prof. Harrison Adeniyi & Prof. Ayo Yusuff	Ekiti	Dr. Adekemi Taiwo	Ekiti West	Aramoko Ekiti	7.71632	5.03137	Tunde Abdullah	Ado Ekiti, Ekiti state	abdullahitunde18@gmail.com	Aramoko		Aramoko	Yoruba, English	Mr. Olajide Emmanuel	55 - 64 years	2024-02-13	House 2	8	Yes	No	Yes	Yes	2	4	4	6	4	3	4	Not Applicable	Yes	Not Applicable	Yes	Not Applicable	Yes	Yes	No	No	No	No	Parent(s) use the language	Parent(s) use the language	Parent(s) use the language	All use the language	Parent(s) use the language	All use the language
2024-02-17 13:12:22	Real data capture	South West	Prof. Harrison Adeniyi & Prof. Ayo Yusuff	Ekiti	Dr. Adekemi Taiwo	Ijero	Ijero	7.81347	5.07085	Tunde Abdullah	Ado-Ekiti,Ekiti State	abdullahibabatunde44@gmail.co	Ijero		Ijero	Yorùbá&english	Madam Janet Ibiwande	65 and above	2024-02-13	House 4	3	No	Yes	Not Applicable	Yes	0	2	0	0	2	0	0	Not Applicable	Not Applicable	Yes	Not Applicable	Not Applicable	Not Applicable	Yes	No	No	No	No	Parent(s) use the language	Parent(s) use the language	Parent(s) use the language	Parent(s) use the language	Parent(s) use the language	Parent(s) use the language
2024-02-17 13:22:14	Real data capture	South West	Prof. Harrison Adeniyi & Prof. Ayo Yusuff	Ekiti	Dr. Adekemi Taiwo	Ado-Ekiti	Aramoko Ekiti	7.71632	5.03137	Tunde Abdullah	Ado Ekiti, Ekiti state	abdullahitunde18@gmail.com	Aramoko		Aramoko	Yoruba, English	Madam S.A iwaloye	55 - 64 years	2024-02-13	House 3	6	Yes	No	Yes	Not Applicable	1	4	2	3	3	2	5	Not Applicable	Yes	Not Applicable	Yes	Not Applicable	Yes	Yes	No	No	No	No	All use the language	Parent(s) use the language	Parent(s) use the language	All use the language	Parent(s) use the language	All use the language
2024-02-17 13:28:43	Real data capture	South West	Prof. Harrison Adeniyi & Prof. Ayo Yusuff	Ekiti	Dr. Adekemi Taiwo	Ijero	Ijero	7.81347	5.07085	Tunde Abdullah	Ado-Ekiti,Ekiti	abdullahitunde18@gmail.com	Ijero		Ijero	Yorùbá&English	Mr Gbadegesin Badmus	55 - 64 years	2024-02-13	House 5	5	Yes	Yes	Yes	Yes	0	2	1	0	1	1	0	Yes	Yes	Yes	Not Applicable	Not Applicable	Not Applicable	Yes	No	No	No	No	Parent(s) use the language	Parent(s) use the language	Parent(s) use the language	Parent(s) use the language	Parent(s) use the language	Parent(s) use the language
2024-02-17 13:41:59	Real data capture	South West	Prof. Harrison Adeniyi & Prof. Ayo Yusuff	Ekiti	Prof. Harison Adeniyi	Ado-Ekiti	Aramoko Ekiti	7.71732	5.03137	Tunde Abdullah	Ado Ekiti, Ekiti state	abdullahitunde18@gmail.com	Aramoko		Aramoko	Yoruba, English	Mrs. Aanuoluwapo Elizabeth	55 - 64 years	2024-02-13	House 4	5	No	Yes	Not Applicable	Yes	1	2	2	2	0	2	2	Not Applicable	Not Applicable	Yes	Not Applicable	Yes	Yes	Yes	No	No	No	No	All use the language	All use the language	Parent(s) use the language	Parent(s) use the language	Parent(s) use the language	All use the language
2024-02-17 13:47:44	Real data capture	South West	Prof. Harrison Adeniyi & Prof. Ayo Yusuff	Ekiti	Dr. Adekemi Taiwo	Efon	Efon Alaaye	7.65332	4.91911	Tunde Abdullah	Ado-Ekiti , Ekiti	abdullahitunde18@gmail.co	Efon		Efon	Yorùbá & English	Mr Samuel Dada	65 and above	2024-02-13	House 1	7	Yes	Yes	Yes	Yes	1	2	2	0	2	2	0	Yes	Yes	Yes	Yes	Yes	Yes	Yes	No	No	No	No	All use the language	All use the language	All use the language	All use the language	All use the language	All use the language
2024-02-17 13:58:03	Real data capture	South West	Prof. Harrison Adeniyi & Prof. Ayo Yusuff	Ekiti	Dr. Adekemi Taiwo	Ado-Ekiti	Aramoko Ekiti	7.71632	5.03137	Tunde Abdullah	Ado Ekiti, Ekiti state	abdullahitunde18@gmail.com	Aramoko		Aramoko	Yoruba, English	Mr. Onaolapo Badiru	55 - 64 years	2024-02-14	House 5	3	No	No	Not Applicable	Not Applicable	2	2	2	2	2	2	2	Not Applicable	Not Applicable	Not Applicable	Not Applicable	Not Applicable	Yes	Yes	No	No	No	No	All use the language	All use the language	All use the language	All use the language	All use the language	All use the language
2024-02-17 14:10:44	Real data capture	South West	Prof. Harrison Adeniyi & Prof. Ayo Yusuff	Ekiti	Dr. Adekemi Taiwo	Efon	Efon Alaaye	7.65332	4.91911	Tunde Abdullah	Ado-Ekiti ,Ekiti State	abdullahibabatunde44@gmail.co	Efon		Efon	Yorùbá&English	Mr Bakara Ibrahim	45 - 54 years	2024-02-13	House 2	3	Yes	Yes	Yes	Yes	0	1	0	0	1	0	0	Yes	Yes	Yes	Not Applicable	Not Applicable	Not Applicable	Yes	No	No	No	No	Parent(s) use the language	Parent(s) use the language	Parent(s) use the language	Parent(s) use the language	Parent(s) use the language	Parent(s) use the language
2024-02-17 14:13:54	Real data capture	South West	Prof. Harrison Adeniyi & Prof. Ayo Yusuff	Ekiti	Dr. Adekemi Taiwo	Efon	Efon Alaaye	7.65332	4.91911	Tunde Abdullah	Ado Ekiti, Ekiti state	abdullahitunde18@gmail.com	Efon		Efon	Yoruba, English	Mrs. Adekemi	55 - 64 years	2024-02-15	House 3	5	Yes	Yes	Yes	Yes	1	2	1	1	1	1	2	Yes	Yes	Yes	Yes	Yes	Yes	Yes	No	No	No	No	All use the language	All use the language	All use the language	All use the language	Parent(s) use the language	Parent(s) use the language
2024-02-17 14:27:24	Real data capture	South West	Prof. Harrison Adeniyi & Prof. Ayo Yusuff	Ekiti	Dr. Adekemi Taiwo	Efon	Efon Alaaye	7.65332	4.91911	Tunde Abdullah	Ado Ekiti, Ekiti state	abdullahitunde18@gmail.com	Efon		Efon	Yoruba, English	Mr. Olayera Samuel	55 - 64 years	2024-02-16	House 5	4	Yes	Yes	Yes	Yes	0	2	1	2	2	1	2	Yes	Yes	Yes	Not Applicable	Not Applicable	Not Applicable	Yes	No	No	No	No	All use the language	Parent(s) use the language	Parent(s) use the language	Parent(s) use the language	Parent(s) use the language	Children use the language
2024-02-17 14:27:47	Real data capture	South West	Prof. Harrison Adeniyi & Prof. Ayo Yusuff	Ekiti	Dr. Adekemi Taiwo	Efon	Efon Alaaye	7.65332	4.91911	Tunde Abdullah	Ado-Ekiti,Ekiti	abdullahitunde18@gmail.co	Efon		Efon	Yorùbá &English	Ogundana Ogunwande	55 - 64 years	2024-02-13	House 4	6	Yes	Yes	Yes	Yes	1	1	2	0	1	2	0	Yes	Yes	Yes	Yes	Yes	Yes	Yes	No	No	No	No	All use the language	All use the language	All use the language	All use the language	All use the language	All use the language
2024-02-20 08:58:27	Real data capture	South West	Prof. Harrison Adeniyi & Prof. Ayo Yusuff	Ekiti	Dr. Adekemi Taiwo	Emure	Emure	7.49886	5.22993	Segun Owoyele Joseph	Ado Ekiti	owoslibrary@yahoo.com	Emure Ekiti dialect		Ekiti dialect	Yoruba	Mrs. Adewale Pemisire	35 - 44 years	2024-02-12	House 1	5	Yes	Yes	Yes	Yes	0	2	1	1	2	1	0	Yes	Yes	Yes	Not Applicable	Not Applicable	Not Applicable	Yes	No	No	No	No	All use the language	All use the language	Parent(s) use the language	Parent(s) use the language	Parent(s) use the language	All use the language
2024-02-20 11:37:42	Real data capture	South West	Prof. Harrison Adeniyi & Prof. Ayo Yusuff	Ogun	Ms. Basirat Adekunle	Ogun Waterside	Abigi	6.4	4.3	Basirat Adekunle	12, Hakeem Idera Street,Owode Yewa,Ogun state	Basiratumi@gmail.com	Ijebu	Yor	Ijebu	Yoruba	Mrs Joto Taiwo	35 - 44 years	2024-02-20	House 1	6	Yes	Yes	Yes	Yes	0	3	1	4	3	0	3	Yes	Yes	Yes	Not Applicable	Not Applicable	Not Applicable	Yes	No	No	No	No	All use the language	All use the language	All use the language	All use the language	All use the language	All use the language
2024-02-20 12:08:41	Real data capture	South West	Prof. Harrison Adeniyi & Prof. Ayo Yusuff	Ogun	Ms. Basirat Adekunle	Ogun Waterside	Abigi	6.4	4.3	Basirat Adekunle	12, Hakeem Idera Street, Owode Yewa, Ogun Sate.	Basiratumi@gmail.com	Ijebu	Yor	Ijebu	Yoruba	Mrs Akinleye	45 - 54 years	2024-02-20	House 2	4	Yes	Yes	Yes	Yes	0	1	1	0	1	1	0	Yes	Yes	Yes	Yes	Not Applicable	Not Applicable	Yes	I don't know	I don't know	I don't know	I don't know	All use the language	All use the language	All use the language	All use the language	All use the language	All use the language
2024-02-20 13:19:18	Real data capture	South West	Prof. Harrison Adeniyi & Prof. Ayo Yusuff	Ogun	Ms. Basirat Adekunle	Ogun Waterside	Abigi	6.4	4.3	Basirat Adekunle	12, Hakeem Idera Street, Owode Yewa Ogun State.	Basiratumi@gmail.com	Ijebu	Yor	Ijebu	Yoruba	Mrs Lajuwomi Opeoluwa	35 - 44 years	2024-02-20	House 3	5	Yes	Yes	Yes	Yes	0	2	1	1	2	1	1	Yes	Yes	Yes	Not Applicable	Not Applicable	Not Applicable	Yes	No	No	No	No	All use the language	All use the language	All use the language	All use the language	All use the language	All use the language
2024-02-20 14:04:17	Real data capture	South West	Prof. Harrison Adeniyi & Prof. Ayo Yusuff	Ogun	Ms. Basirat Adekunle	Ogun Waterside	Abigi	6.4	4.3	Basirat Adekunle	12, Hakeem Idera street,Owode Yewa,Ogun state.	Basiratumi@gmail.com	Ijebu	YOR	Ijebu	Yoruba	Mr Ahmed	45 - 54 years	2024-02-20	House 4	6	Yes	No	Yes	Not Applicable	1	2	2	0	2	2	0	Not Applicable	Yes	Not Applicable	Yes	Not Applicable	Yes	Yes	I don't know	I don't know	I don't know	I don't know	All use the language	All use the language	All use the language	All use the language	All use the language	All use the language
2024-02-20 14:18:57	Real data capture	South West	Prof. Harrison Adeniyi & Prof. Ayo Yusuff	Ogun	Ms. Basirat Adekunle	Ogun Waterside	Abigi	6.4	4.3	Basirat Adekunle	12, Hakeem Idera Street, Owode Yewa, Ogun state.	Basiratumi@gmail.com	Ijebu	YOR	Ijebu	Yoruba	Mrs Adebisi Wasiat	55 - 64 years	2024-02-20	House 5	2	No	Yes	Not Applicable	Yes	1	1	0	1	1	0	1	Not Applicable	Not Applicable	Not Applicable	Not Applicable	Not Applicable	Yes	Not Applicable	I don't know	No	No	No	Parent(s) use the language	Parent(s) use the language	Parent(s) use the language	Parent(s) use the language	Parent(s) use the language	Parent(s) use the language
2024-02-21 10:04:42	Real data capture	South West	Prof. Harrison Adeniyi & Prof. Ayo Yusuff	Ogun	Ms. Basirat Adekunle	Ijebu East	Abigi	6.7	4.1	Basirat Adekunle	12,Hakeem Idera Street, Owode Yewa, Ogun state.	Basiratumi@gmail.com	Ijebu	YOR	Ijebu	Yoruba, English, pidgin	Mr Solana T	45 - 54 years	2024-02-21	House 1	6	Yes	Yes	Yes	Yes	1	1	2	3	1	2	3	Yes	Yes	Yes	Yes	Yes	Yes	Yes	No	No	No	No	All use the language	All use the language	All use the language	All use the language	All use the language	All use the language
2024-02-21 10:26:17	Real data capture	South West	Prof. Harrison Adeniyi & Prof. Ayo Yusuff	Ogun	Ms. Basirat Adekunle	Ijebu East	Ogbere	6..7	4.1	Basirat Adekunle	12, Hakeem Idera Street, Owode Yewa Ogun State	Basiratumi@gmail.com	Ijebu	YOR	Ijebu	Yoruba, English, Pidgin	Mr Fakunbi kamoru	45 - 54 years	2024-02-21	House 2	4	Yes	No	Yes	Not Applicable	1	1	1	0	1	1	0	Not Applicable	Yes	Not Applicable	Yes	Not Applicable	Yes	Yes	No	No	No	No	All use the language	All use the language	All use the language	All use the language	All use the language	All use the language
2024-02-21 10:57:05	Real data capture	South West	Prof. Harrison Adeniyi & Prof. Ayo Yusuff	Ogun	Ms. Basirat Adekunle	Ijebu East	Ogbere	6.7	4.1	Basirat Adekunle	12, Hakeem Idera Street, Owode Yewa ,Ogun State	Basiratumi@gmail.com	Ijebu	YOR	Ijebu	Yoruba,English,Pidgin	Mrs Abiola Oguneye	35 - 44 years	2024-02-21	House 3	6	Yes	Yes	Yes	Yes	0	3	1	4	3	1	4	Yes	Yes	Yes	Not Applicable	Not Applicable	Not Applicable	Yes	I don't know	I don't know	I don't know	I don't know	All use the language	All use the language	All use the language	All use the language	All use the language	All use the language
2024-02-21 11:44:59	Real data capture	South West	Prof. Harrison Adeniyi & Prof. Ayo Yusuff	Ogun	Ms. Basirat Adekunle	Ijebu East	Ogbere	6.7	4.1	Basirat Adekunle	12,Hakeem Idera Street, Owode Yewa Ogun State	Basiratumi@gmail.com	Ijebu	YOR	Ijebu	Yoruba,English, Pidgin	Mr Ajeyemi	55 - 64 years	2024-02-21	House 4	8	Yes	Yes	Yes	Yes	2	4	2	4	3	1	2	Yes	Yes	Yes	Yes	Yes	Yes	Yes	No	No	No	No	All use the language	All use the language	All use the language	All use the language	All use the language	All use the language
2024-02-21 12:14:44	Real data capture	South West	Prof. Harrison Adeniyi & Prof. Ayo Yusuff	Ogun	Ms. Basirat Adekunle	Ijebu East	Ogbere	6.7	4.1	Basirat Adekunle	12,Hakeem Idera Street, Owode yewa,Ogun state.	Basiratumi@gmail.com	Ijebu	YOR	Ijebu	Yoruba , pidgin, English	Mrs Asade	35 - 44 years	2024-02-21	House 5	5	Yes	Yes	No	Yes	0	1	2	3	1	2	3	Yes	Yes	Yes	Not Applicable	Not Applicable	Not Applicable	Yes	I don't know	I don't know	I don't know	No	All use the language	All use the language	All use the language	All use the language	All use the language	All use the language
2024-02-22 01:59:05	Real data capture	South West	Prof. Harrison Adeniyi & Prof. Ayo Yusuff	Ekiti	Dr. Adekemi Taiwo	Emure	Emure	7.45939	5.44881	Segun Owoyele Joseph	Ado- Ekiti	owoslibrary@yahoo.com	Emure Ekiti dialect		Ekiti dialect	Yoruba	Mrs Adewale Pemisire	35 - 44 years	2024-02-07	House 2	6	Yes	Yes	Yes	Yes	1	1	2	0	1	2	0	Yes	Yes	Yes	Yes	Yes	Yes	No	No	No	No	No	Parent(s) use the language	Children use the language	Parent(s) use the language	All use the language	None use the language	Parent(s) use the language
2024-02-22 03:24:16	Real data capture	South West	Prof. Harrison Adeniyi & Prof. Ayo Yusuff	Ekiti	Dr. Adekemi Taiwo	Emure	Emure	7.44467	5.44881	Segun Owoyele Joseph	Ado-Ekiti	owoslibrary@yahoo.com	Emure Dialect		Ekiti dialect	Yoruba, English	Adewale Pemisire	35 - 44 years	2024-02-07	House 3	4	No	Yes	Not Applicable	Yes	0	0	3	0	0	3	0	Not Applicable	Not Applicable	Yes	Not Applicable	Not Applicable	Not Applicable	Yes	No	No	No	No	Parent(s) use the language	All use the language	All use the language	All use the language	None use the language	All use the language
2024-02-24 10:04:07	Real data capture	South West	Prof. Harrison Adeniyi & Prof. Ayo Yusuff	Ogun	Ms. Basirat Adekunle	Ijebu North	Ijebu Igbo	6.9	3.9	Basirat Adekunle	12, Hakeem Idera street, Owode yewa Ogun state.	Basiratumi@gmail.com	Ijebu	YOR	Ijebu	English,Yoruba,pidgin	Mrs Fabiyi	45 - 54 years	2024-02-24	House 1	7	Yes	Yes	Yes	Yes	0	2	3	2	2	3	2	Yes	Yes	Yes	Not Applicable	Not Applicable	Not Applicable	Yes	Yes	Yes	Yes	Yes	All use the language	All use the language	All use the language	All use the language	All use the language	All use the language
2024-02-24 10:51:40	Real data capture	South West	Prof. Harrison Adeniyi & Prof. Ayo Yusuff	Ogun	Ms. Basirat Adekunle	Ijebu North	Ijebu Igbo	6.9	3.9	Basirat Adekunle	12, Hakeem Idera Street, Owode Yewa Ogun State.	Basiratumi@gmail.com	Ijebu	YOR	Ijebu	English,Yoruba,Pidgin	Mrs Oluseyi	35 - 44 years	2024-02-24	House 2	5	Yes	Yes	Yes	Yes	0	2	1	3	2	1	3	Yes	Yes	Yes	Not Applicable	Not Applicable	Not Applicable	Yes	Yes	Yes	I don't know	Yes	All use the language	All use the language	All use the language	All use the language	All use the language	All use the language
2024-02-24 11:13:23	Real data capture	South West	Prof. Harrison Adeniyi & Prof. Ayo Yusuff	Ogun	Ms. Basirat Adekunle	Ijebu North	Ijebu Igbo	6.9	3.9	Basirat Adekunle	12, Hakeem Idera Street , Owode Yewa,Ogun State.	Basiratumi@gmail.com	Ijebu	YOR	Ijebu	Yoruba, English, Pidgin	Mr Olusanmi	35 - 44 years	2024-02-24	House 3	3	Yes	Yes	Yes	Yes	0	1	0	1	1	0	1	Yes	Yes	Yes	Not Applicable	Not Applicable	Not Applicable	Not Applicable	I don't know	I don't know	I don't know	I don't know	Parent(s) use the language	Parent(s) use the language	Parent(s) use the language	Parent(s) use the language	Parent(s) use the language	Parent(s) use the language
2024-02-24 11:49:54	Real data capture	South West	Prof. Harrison Adeniyi & Prof. Ayo Yusuff	Ogun	Ms. Basirat Adekunle	Ijebu North	Ijebu Igbo	6.9	3.9	Basirat Adekunle	12, Hakeem Idera Street, Owode Yewa, Ogun State.	Basiratumi@gmail.com	Ijebu	YOR	Ijebu	Yoruba, English, Pidgin	Mrs Oyebusola	55 - 64 years	2024-02-24	House 4	6	Yes	Yes	Yes	Yes	0	0	2	0	2	2	0	Yes	Yes	Yes	Not Applicable	No	No	Yes	Yes	Yes	Yes	Yes	All use the language	All use the language	All use the language	All use the language	All use the language	All use the language
2024-02-24 12:11:47	Real data capture	South West	Prof. Harrison Adeniyi & Prof. Ayo Yusuff	Ogun	Ms. Basirat Adekunle	Ijebu North	Ijebu Igbo	6.9	3.9	Basirat Adekunle	12, Hakeem Idera Street , Owode Yewa,Ogun State	Basiratumi@gmail.com	Ijebu	YOR	Ijebu	Yoruba, Pidgin, English	Baba Fasakin	55 - 64 years	2024-02-24	House 5	12	Yes	Yes	Yes	Yes	2	5	3	2	5	3	2	Yes	Yes	Yes	Yes	Yes	Yes	Yes	Yes	Yes	I don't know	I don't know	All use the language	All use the language	All use the language	All use the language	All use the language	All use the language
2024-02-25 00:33:02	Real data capture	South West	Prof. Harrison Adeniyi & Prof. Ayo Yusuff	Ekiti	Dr. Adekemi Taiwo	Ikole	Ikole	7.7894	5.49942	Jelili Adeoye	No 1 boluwaduro street Ado-Ekiti	jelili.adeoye@eksu.edu.ng	YORUBA		Hausa	Hausa,igede,ebira	James Ojo	65 and above	2024-02-17	House 1	9	Yes	Yes	Yes	Yes	0	3	4	4	7	4	0	Yes	Yes	Yes	No	No	No	Yes	Yes	I don't know	Yes	Yes	All use the language	All use the language	All use the language	All use the language	All use the language	All use the language
2024-02-25 00:49:10	Real data capture	South West	Prof. Harrison Adeniyi & Prof. Ayo Yusuff	Ekiti	Dr. Adekemi Taiwo	Ikole	Ikole	7.7894	5.49942	Jelili Adeoye	No 1 boluwaduro street Ado-Ekiti	jelili.adeoye@eksu.edu.ng	YORUBA		YORUBA	Hausa,Yoruba, igede	Ogundare Olubukola	45 - 54 years	2024-02-17	House 2	6	Yes	Yes	Yes	Yes	1	3	2	3	3	2	0	Yes	Yes	Yes	Yes	Yes	Yes	Yes	No	No	No	Yes	All use the language	All use the language	All use the language	All use the language	All use the language	All use the language
2024-02-25 01:03:42	Real data capture	South West	Prof. Harrison Adeniyi & Prof. Ayo Yusuff	Ekiti	Dr. Adekemi Taiwo	Ikole	Ikole	7.7894	5.49942	Jelili Adeoye	No 1 boluwaduro street Ado-Ekiti	jelili.adeoye@eksu.edu.ng	YORÙBÁ		YORÙBÁ	Yoruba,igede,Hausa,Ebira	Ajayi Olaoluwa	45 - 54 years	2024-02-17	House 3	8	Yes	Yes	Yes	Yes	2	4	0	0	4	0	0	Yes	Yes	Yes	Yes	Yes	Yes	Yes	No	No	No	Yes	All use the language	All use the language	All use the language	All use the language	All use the language	All use the language
2024-02-25 01:13:08	Real data capture	South West	Prof. Harrison Adeniyi & Prof. Ayo Yusuff	Ekiti	Dr. Adekemi Taiwo	Ikole	Ikole	7.7894	5.49942	Jelili Adeoye	No 1 boluwaduro street Ado-Ekiti	jelili.adeoye@eksu.edu.ng	YORÙBÁ		Yoruba	Yoruba,igede,Hausa	Shittu Bakare	45 - 54 years	2024-02-17	House 4	4	Yes	No	Yes	No	0	2	1	1	2	1	0	No	Yes	No	No	No	No	Yes	No	No	No	Yes	All use the language	All use the language	All use the language	All use the language	All use the language	All use the language
2024-02-25 01:22:49	Real data capture	South West	Prof. Harrison Adeniyi & Prof. Ayo Yusuff	Ekiti	Dr. Adekemi Taiwo	Ikole	Ikole	7.7894	5.49942	Jelili Adeoye	No 1 boluwaduro street Ado-Ekiti.	jelili.adeoye@eksu.edu.ng	Yoruba		Yoruba	Yoruba,Hausa,ebira	Seyi Olubunmi	18 - 24 years	2024-02-17	House 5	1	No	No	No	No	0	0	0	0	1	0	0	No	No	No	No	No	No	No	No	No	No	No	All use the language	All use the language	All use the language	All use the language	All use the language	All use the language
2024-02-25 01:54:49	Real data capture	South West	Prof. Harrison Adeniyi & Prof. Ayo Yusuff	Ekiti	Dr. Adekemi Taiwo	Ido	Ido Ekiti	7.84623	5.18392	Jelili Adeoye	No 1 boluwaduro street Ado-Ekiti	jelili.adeoye@eksu.edu.ng	Yoruba		Yoruba	Yoruba,Hausa,Igede,Ebira	Fakuate Joseph	55 - 64 years	2024-02-17	House 1	7	Yes	Yes	Yes	Yes	1	4	0	0	4	0	0	Yes	Yes	Yes	Yes	Yes	Yes	Yes	No	No	No	No	All use the language	All use the language	All use the language	All use the language	All use the language	All use the language
2024-02-25 02:07:25	Real data capture	South West	Prof. Harrison Adeniyi & Prof. Ayo Yusuff	Ekiti	Prof. Harison Adeniyi	Ido-Osi	Ido Ekiti	7.84623	5.18392	Jelili Adeoye	No 1 boluwaduro street Ado-Ekiti	jelili.adeoye@eksu.edu.ng	Yoruba		Yoruba	Yoruba,Hausa,Ebira,Igede	Fakuate Joseph	55 - 64 years	2024-02-17	House 1	7	Yes	Yes	Yes	Yes	1	4	2	2	2	2	0	Yes	Yes	Yes	Yes	Yes	Yes	Yes	No	No	No	No	All use the language	All use the language	All use the language	All use the language	All use the language	All use the language
2024-02-25 02:17:11	Real data capture	South West	Prof. Harrison Adeniyi & Prof. Ayo Yusuff	Ekiti	Dr. Adekemi Taiwo	Ido-Osi	Ido Ekiti	7.84623	5.18392	Jelili Adeoye	No 1 boluwaduro street Ado-Ekiti.	jelili.adeoye@eksu.edu.ng	Yoruba		Yoruba	Yoruba,Hausa,Ebira	Badirat Akosile	35 - 44 years	2024-02-17	House 2	5	Yes	Yes	Yes	Yes	0	3	2	0	1	2	0	Yes	Yes	Yes	No	No	No	Yes	No	No	No	No	All use the language	All use the language	All use the language	All use the language	All use the language	All use the language
2024-02-25 02:26:14	Real data capture	South West	Prof. Harrison Adeniyi & Prof. Ayo Yusuff	Ekiti	Dr. Adekemi Taiwo	Ido-Osi	Ido Ekiti	7.84623	5.18392	Jelili Adeoye	No 1 boluwaduro street Ado-Ekiti	jelili.adeoye@eksu.edu.ng	Yoruba		Yoruba	Yoruba,Hausa,Ebira	Adeyemi Taiwo	35 - 44 years	2024-02-17	House 3	8	Yes	Yes	Yes	Yes	2	4	0	2	4	0	0	Yes	Yes	Yes	Yes	Yes	Yes	Yes	No	No	No	No	All use the language	All use the language	All use the language	All use the language	All use the language	All use the language
2024-02-25 02:35:42	Real data capture	South West	Prof. Harrison Adeniyi & Prof. Ayo Yusuff	Ekiti	Dr. Adekemi Taiwo	Ido-Osi	Ido Ekiti	7.84623	5.18392	Jelili Adeoye	No 1 boluwaduro street Ado-Ekiti	jelili.adeoye@eksu.edu.ng	Yoruba		Yoruba	Yoruba,Hausa,Ebira	Bakare Salaudeen	55 - 64 years	2024-02-17	House 4	7	Yes	Yes	Not Applicable	Not Applicable	2	2	0	2	0	0	0	Not Applicable	Not Applicable	Not Applicable	Yes	Yes	Yes	Not Applicable	No	No	No	No	None use the language	None use the language	None use the language	None use the language	None use the language	None use the language
2024-02-25 02:43:23	Real data capture	South West	Prof. Harrison Adeniyi & Prof. Ayo Yusuff	Ekiti	Dr. Adekemi Taiwo	Ido-Osi	Ido Ekiti	7.84623	5.18392	Jelili Adeoye	No 1 boluwaduro street Ado-Ekiti	jelili.adeoye@eksu.edu.ng	Yoruba		Yoruba	Yoruba,Hausa, Ebira,Igede	Ogunmoroti Adisa	25 - 34 years	2024-02-17	House 5	2	Yes	Yes	No	No	0	0	0	0	0	0	0	No	No	No	No	No	No	No	No	No	No	No	None use the language	None use the language	None use the language	None use the language	None use the language	None use the language
2024-02-25 02:57:57	Real data capture	South West	Prof. Harrison Adeniyi & Prof. Ayo Yusuff	Ekiti	Dr. Adekemi Taiwo	Moba	Otun	7.98992	5.12102	Jelili Adeoye	No 1 boluwaduro street Ado-Ekiti	jelili.adeoye@eksu.edu.ng	Yoruba		Yoruba	Yoruba,Hausa,Igbo,Ebira,Igede	Tunde Folorunsho	55 - 64 years	2024-02-09	House 1	9	Yes	Yes	Yes	Yes	2	3	2	4	3	2	0	Yes	Yes	Yes	Yes	Yes	Yes	Yes	No	No	No	No	All use the language	All use the language	All use the language	All use the language	All use the language	All use the language
2024-02-25 03:08:41	Real data capture	South West	Prof. Harrison Adeniyi & Prof. Ayo Yusuff	Ekiti	Dr. Adekemi Taiwo	Moba	Otun	7.98992	5.12102	Jelili Adeoye	No 1 boluwaduro street Ado-Ekiti	jelili.adeoye@eksu.edu.ng	Yoruba		Yoruba	Yoruba, Hausa, Ebira, Igede, Igbo	Alabi Bukola	45 - 54 years	2024-02-09	House 2	7	Yes	Yes	Yes	Yes	2	3	0	1	3	0	0	Yes	Yes	Yes	Yes	Yes	Yes	Yes	No	No	No	No	All use the language	All use the language	All use the language	All use the language	All use the language	All use the language
2024-02-25 03:21:29	Real data capture	South West	Prof. Harrison Adeniyi & Prof. Ayo Yusuff	Ekiti	Dr. Adekemi Taiwo	Moba	Otun	7.98992	5.12102	Jelili Adeoye	No 1 boluwaduro street Ado-Ekiti.	jelili.adeoye@eksu.edu.ng	Yoruba		Yoruba	Yoruba,Igede,Ebira,Hausa,Igbo	Jamiu Yusuf	45 - 54 years	2024-02-09	House 3	8	Yes	Yes	Yes	Yes	1	3	2	2	3	2	0	Yes	Yes	Yes	Yes	Yes	Yes	Yes	No	No	No	No	All use the language	All use the language	All use the language	All use the language	All use the language	All use the language
2024-02-25 03:35:33	Real data capture	South West	Prof. Harrison Adeniyi & Prof. Ayo Yusuff	Ekiti	Dr. Adekemi Taiwo	Moba	Otun	7.98992	5.12102	Jelili Adeoye	No 1 boluwaduro street Ado-Ekiti	jelili.adeoye@eksu.edu.ng	Yoruba		Yoruba	Yoruba, Hausa, Igede, Ebira, Igbo	Moradeke Ogunyemi	45 - 54 years	2024-02-09	House 4	5	No	Yes	No	Yes	1	2	1	1	2	1	0	No	No	Yes	Yes	Yes	Yes	Yes	No	No	No	No	All use the language	All use the language	All use the language	All use the language	All use the language	All use the language
2024-02-25 03:47:26	Real data capture	South West	Prof. Harrison Adeniyi & Prof. Ayo Yusuff	Ekiti	Dr. Adekemi Taiwo	Moba	Otun	7.98992	5.12102	Jelili Adeoye	No 1 boluwaduro street Ado-Ekiti	jelili.adeoye@eksu.edu.ng	Yoruba		Yoruba	Yoruba, Hausa, Ebira, Igbo, Igede.	Sanya Ajayi	35 - 44 years	2024-02-09	House 5	5	Yes	Yes	Yes	Yes	1	1	1	1	1	1	0	Yes	Yes	Yes	Yes	Yes	Yes	Yes	No	No	No	No	All use the language	All use the language	All use the language	All use the language	All use the language	All use the language
2024-02-25 03:58:59	Real data capture	South West	Prof. Harrison Adeniyi & Prof. Ayo Yusuff	Ekiti	Dr. Adekemi Taiwo	Ilejemeje	Iye	7.95482	5.22956	Jelili Adeoye	No 1 boluwaduro street Ado-Ekiti	jelili.adeoye@eksu.edu.ng	Yoruba		Yoruba	Yoruba,Ebira,Igede	Raliat Shittu	65 and above	2024-02-09	House 1	7	Yes	Yes	Yes	Yes	2	2	3	2	2	3	0	Yes	Yes	Yes	Yes	Yes	Yes	Yes	No	No	No	No	All use the language	All use the language	All use the language	All use the language	All use the language	All use the language
2024-02-25 04:08:48	Real data capture	South West	Prof. Harrison Adeniyi & Prof. Ayo Yusuff	Ekiti	Dr. Adekemi Taiwo	Ilejemeje	Iye	7.95482	5.22956	Jelili Adeoye	No 1 boluwaduro street Ado-Ekiti	jelili.adeoye@eksu.edu.ng	Yoruba		Yoruba	Yoruba, Igede, Ebira	Omotara Idowu	45 - 54 years	2024-02-09	House 2	6	Yes	Yes	Yes	Yes	1	3	3	1	0	3	0	Yes	Yes	Yes	Yes	Yes	Yes	Yes	No	No	No	No	All use the language	All use the language	All use the language	All use the language	All use the language	All use the language
2024-02-25 04:18:36	Real data capture	South West	Prof. Harrison Adeniyi & Prof. Ayo Yusuff	Ekiti	Dr. Adekemi Taiwo	Ilejemeje	Iye	7.95482	5.22956	Jelili Adeoye	No1 boluwaduro street Ado-Ekiti	jelili.adeoye@eksu.edu.ng	Yoruba		Yoruba	Yoruba, Hausa, Ebira, Igede	Victoria Bamigboye	45 - 54 years	2024-02-09	House 3	7	Yes	Yes	Yes	Yes	2	3	1	1	3	1	0	Yes	Yes	Yes	Yes	Yes	Yes	Yes	No	No	No	No	All use the language	All use the language	All use the language	All use the language	All use the language	All use the language
2024-02-25 04:28:21	Real data capture	South West	Prof. Harrison Adeniyi & Prof. Ayo Yusuff	Ekiti	Dr. Adekemi Taiwo	Ilejemeje	Iye	7.95482	5.22956	Jelili Adeoye	No 1 boluwaduro street Ado-Ekiti	jelili.adeoye@eksu.edu.ng	Yoruba		Yoruba	Yoruba, igede, Ebira	Comfort Oludare	65 and above	2024-02-09	House 4	8	Yes	Yes	Yes	Yes	2	3	3	1	3	3	0	Yes	Yes	Yes	Yes	Yes	Yes	Yes	No	No	No	No	All use the language	All use the language	All use the language	All use the language	All use the language	All use the language
2024-02-25 04:37:27	Real data capture	South West	Prof. Harrison Adeniyi & Prof. Ayo Yusuff	Ekiti	Prof. Harison Adeniyi	Ilejemeje	Iye	7.95482	5.22956	Jelili Adeoye	No 1 boluwaduro street Ado-Ekiti	jelili.adeoye@eksu.edu.ng	Yoruba		Yoruba	Yoruba,Ebira,Igede	Abiodun Ogunjimi	45 - 54 years	2024-02-09	House 5	4	Yes	Yes	Yes	Yes	1	1	0	0	1	0	0	Yes	Yes	Yes	Yes	Yes	Yes	Yes	No	No	No	No	All use the language	All use the language	All use the language	All use the language	All use the language	All use the language
2024-02-25 04:54:43	Real data capture	South West	Prof. Harrison Adeniyi & Prof. Ayo Yusuff	Ekiti	Dr. Adekemi Taiwo	Oye	Oye Ekiti	7.80123	5.32791	Jelili Adeoye	No 1 boluwaduro street Ado-Ekiti	jelili.adeoye@eksu.edu.ng	Yoruba		Yoruba	Yoruba, Hausa, Igede, Ebira	Rukayat Rahimi	35 - 44 years	2024-02-08	House 2	5	Yes	Yes	Yes	Yes	1	1	1	1	1	1	0	Yes	Yes	Yes	Yes	Yes	Yes	Yes	No	No	No	No	All use the language	All use the language	All use the language	All use the language	All use the language	All use the language
2024-02-25 05:06:33	Real data capture	South West	Prof. Harrison Adeniyi & Prof. Ayo Yusuff	Ekiti	Dr. Adekemi Taiwo	Oye	Oye Ekiti	7.80123	5.32791	Jelili Adeoye	No 1 boluwaduro street Ado-Ekiti.	jelili.adeoye@eksu.edu.ng	Yoruba		Yoruba	Yoruba, Hausa, Igede, Ebira	Adeleye Comfort	35 - 44 years	2024-02-08	House 3	8	Yes	Yes	Yes	Yes	2	1	3	1	1	3	0	Yes	Yes	Yes	Yes	Yes	Yes	Yes	No	No	No	No	All use the language	All use the language	All use the language	All use the language	All use the language	All use the language
2024-02-25 05:19:40	Real data capture	South West	Prof. Harrison Adeniyi & Prof. Ayo Yusuff	Ekiti	Dr. Adekemi Taiwo	Oye	Oye Ekiti	7.80123	5.32791	Jelili Adeoye	No 1 boluwaduro street Ado-Ekiti	jelili.adeoye@eksu.edu.ng	Yoruba		Yoruba	Yoruba, Hausa, Ebira, Igede	Falope John	65 and above	2024-02-08	House 4	7	Yes	Yes	Yes	Yes	2	1	2	1	1	2	0	Yes	Yes	Yes	Yes	Yes	Yes	Yes	No	No	No	No	All use the language	All use the language	All use the language	All use the language	All use the language	All use the language
2024-02-25 05:32:03	Real data capture	South West	Prof. Harrison Adeniyi & Prof. Ayo Yusuff	Ekiti	Dr. Adekemi Taiwo	Oye	Oye Ekiti	7.80123	5.32791	Jelili Adeoye	No 1 boluwaduro street Ado-Ekiti	jelili.adeoye@eksu.edu.ng	Yoruba		Yoruba	Yoruba,Igede, Ebira,Hausa	Adekunle Temitope	45 - 54 years	2024-02-08	House 5	4	Yes	Yes	Yes	Yes	0	2	2	1	2	2	1	No	No	No	No	No	No	No	No	No	No	No	None use the language	None use the language	None use the language	None use the language	None use the language	None use the language
2024-02-25 06:41:52	Real data capture	South West	Prof. Harrison Adeniyi & Prof. Ayo Yusuff	Ekiti	Dr. Adekemi Taiwo	Emure	Emure	7.44467	5.44881	Segun Owoyele Joseph	Ado-Ekiti	owoslibrary@yahoo.com	Emure Ekiti dialect		Ekiti dialect	Yoruba	Mrs. Adewale Pemisire	35 - 44 years	2024-02-07	House 4	5	No	Yes	Not Applicable	Yes	1	2	1	0	2	1	0	Not Applicable	Not Applicable	Yes	Not Applicable	Yes	Yes	Yes	No	No	No	No	All use the language	All use the language	All use the language	All use the language	All use the language	All use the language
2024-02-25 08:02:44	Real data capture	South West	Prof. Harrison Adeniyi & Prof. Ayo Yusuff	Ekiti	Dr. Adekemi Taiwo	Emure	Emure	7.44467	5.44881	Segun Owoyele Joseph	Ado-Ekiti	owoslibrary@yahoo.com	Emure Ekiti dialect		Ekiti dialect	Yoruba	Mrs. Adewale Pemisire	35 - 44 years	2024-02-07	House 5	3	No	Yes	Not Applicable	Yes	0	1	1	0	1	1	0	Not Applicable	Not Applicable	Yes	Not Applicable	Not Applicable	Not Applicable	Yes	No	No	No	No	All use the language	All use the language	All use the language	All use the language	All use the language	All use the language
2024-02-25 09:56:59	Real data capture	South West	Prof. Harrison Adeniyi & Prof. Ayo Yusuff	Ekiti	Dr. Adekemi Taiwo	Ise/Orun	Ise	7.45893	5.42383	Segun Owoyele Joseph	Adehun Ado Ekiti	owoslibrary0728@gmail.com	Ise dialect		Ekiti dialect	Yoruba	Mr. Okunola Oladapo	35 - 44 years	2024-02-08	House 1	6	Yes	Yes	Yes	Yes	0	2	2	0	2	2	0	Yes	Yes	Yes	Not Applicable	Not Applicable	Not Applicable	No	I don't know	No	No	No	Parent(s) use the language	Parent(s) use the language	Parent(s) use the language	Parent(s) use the language	None use the language	Parent(s) use the language
2024-02-26 13:13:14	Real data capture	South West	Prof. Harrison Adeniyi & Prof. Ayo Yusuff	Ogun	Ms. Basirat Adekunle	Ijebu North-East	Atan	6.8	4	Basirat Adekunle	12,Hakeem Idera Street, Owode Yewa , Ogun State	Basiratumi@gmail.com	Ijebu	YOR	Ijebu	Yoruba, English, pidgin	Mr Ifalagunja	45 - 54 years	2024-02-26	House 1	12	Yes	Yes	Yes	Yes	1	5	3	2	4	2	2	Yes	Yes	Yes	Yes	Yes	Yes	Yes	Yes	I don't know	I don't know	Yes	All use the language	All use the language	All use the language	All use the language	All use the language	All use the language
2024-02-26 13:36:03	Real data capture	South West	Prof. Harrison Adeniyi & Prof. Ayo Yusuff	Ogun	Ms. Basirat Adekunle	Ijebu North-East	Atan	6.8	4	Basirat Adekunle	12, Hakeem Idera Street, Owode Yewa , Ogun State	Basiratumi@gmail.com	Ijebu	YOR	Ijebu	Yoruba, English, pidgin	Mrs Olonade	45 - 54 years	2024-02-26	House 2	6	Yes	Yes	Yes	Yes	0	2	2	0	2	2	0	Yes	Yes	Yes	Yes	Not Applicable	Not Applicable	Yes	Yes	Yes	Yes	Yes	All use the language	All use the language	All use the language	All use the language	All use the language	All use the language
2024-02-26 14:02:40	Real data capture	South West	Prof. Harrison Adeniyi & Prof. Ayo Yusuff	Ogun	Ms. Basirat Adekunle	Ijebu North-East	Atan	6.8	4	Basirat Adekunle	Hakeem Idera Street, Owode Yewa , Ogun State	Basiratumi@gmail.com	Ijebu	YOR	Ijebu	Yoruba, English, pidgin	Mr Fabusola	35 - 44 years	2024-02-26	House 3	3	Yes	Yes	Yes	Yes	0	0	1	1	0	1	1	Yes	Yes	Yes	Yes	Yes	Not Applicable	Not Applicable	I don't know	I don't know	Yes	I don't know	All use the language	All use the language	All use the language	All use the language	All use the language	All use the language
2024-02-26 14:20:22	Real data capture	South West	Prof. Harrison Adeniyi & Prof. Ayo Yusuff	Ogun	Ms. Basirat Adekunle	Ijebu North-East	Atan	6.8	4	Basirat Adekunle	12, Hakeem Idera Street, Owode Yewa Ogun State	Basiratumi@gmail.com	Ijebu	YOR	Ijebu	Yoruba, English,pidgin	Mr Atinola	45 - 54 years	2024-02-26	House 4	7	Yes	Yes	Yes	Yes	0	2	2	4	2	2	4	Yes	Yes	Yes	Not Applicable	Not Applicable	Not Applicable	Yes	Yes	Yes	Yes	Yes	All use the language	All use the language	All use the language	All use the language	All use the language	All use the language
2024-02-26 14:51:08	Real data capture	South West	Prof. Harrison Adeniyi & Prof. Ayo Yusuff	Ogun	Ms. Basirat Adekunle	Ijebu North-East	Atan	6.8	4	Basirat Adekunle	Hakeem Idera Street, Owode Yewa , Ogun State	Basiratumi@gmail.com	Ijebu	YOR	Ijebu	Yoruba, English ,pidgin	Mummy Twins	55 - 64 years	2024-02-26	House 5	5	Yes	Yes	Yes	Yes	0	1	2	1	1	2	1	Yes	Yes	Yes	Not Applicable	Not Applicable	Not Applicable	Yes	Yes	Yes	I don't know	I don't know	All use the language	All use the language	All use the language	All use the language	All use the language	All use the language
2024-02-27 20:36:22	Real data capture	South West	Prof. Harrison Adeniyi & Prof. Ayo Yusuff	Ondo	Dr. Simon Olaogun	Odigbo	Ore	6.78142	4.87319	Akinbani Oluwafemi	11, St. Francis street, Ore, Ondo State.	oluwafemiakinbani9@gmail.com	Odigbo		No alternative name	Yoruba and English	Mr. J. J. Dada	55 - 64 years	2024-02-24	House 1	5	Yes	Yes	Yes	No	2	2	0	2	2	0	2	Yes	Yes	No	Yes	Yes	Yes	Yes	No	No	No	No	All use the language	All use the language	All use the language	All use the language	All use the language	All use the language
2024-02-27 20:55:20	Real data capture	South West	Prof. Harrison Adeniyi & Prof. Ayo Yusuff	Ondo	Dr. Simon Olaogun	Odigbo	Ore	6.78142	4.87319	Akinbani Oluwafemi	11, St. Francis street, Ore, Ondo State.	oluwafemiakinbani9@gmail.com	Odigbo		No alternative name	Yoruba and English	Dada Benjamin	65 and above	2024-02-24	House 2	1	Yes	No	Yes	No	1	2	2	4	0	0	0	Yes	Yes	No	Yes	Yes	Yes	No	No	No	No	No	Parent(s) use the language	Parent(s) use the language	Parent(s) use the language	Parent(s) use the language	Parent(s) use the language	All use the language
2024-02-27 21:10:04	Real data capture	South West	Prof. Harrison Adeniyi & Prof. Ayo Yusuff	Ondo	Dr. Simon Olaogun	Odigbo	Ore	6.78142	4.87319	Akinbani Oluwafemi	11, St. Francis street, Ore, Ondo State.	oluwafemiakinbani9@gmail.com	Odigbo		No alternative name	Yoruba and English	Julianah Akingbulugbe	65 and above	2024-02-24	House 3	2	No	Yes	No	Yes	1	1	0	0	1	0	0	No	No	Yes	Yes	Yes	Yes	Yes	No	No	No	No	All use the language	All use the language	All use the language	All use the language	All use the language	All use the language
2024-02-27 21:23:27	Real data capture	South West	Prof. Harrison Adeniyi & Prof. Ayo Yusuff	Ondo	Dr. Simon Olaogun	Odigbo	Ore	6.78142	4.87319	Akinbani Oluwafemi	11, St. Francis street, Ore, Ondo State.	oluwafemiakinbani9@gmail.com	Odigbo		No alternative name	Yoruba and English	Omowunmi Akinruwa	35 - 44 years	2024-02-24	House 4	10	Yes	Yes	Yes	Yes	1	3	6	4	3	6	4	Yes	Yes	Yes	Yes	Yes	Yes	Yes	No	No	No	No	All use the language	All use the language	All use the language	All use the language	All use the language	All use the language
2024-02-28 13:22:52	Real data capture	South West	Prof. Harrison Adeniyi & Prof. Ayo Yusuff	Ogun	Ms. Basirat Adekunle	Ikenne	Ikenne	6.8	3.6	Basirat Adekunle	12, Hakeem Idera street, Owode Yewa, Ogun state.	Basiratumi@gmail.com	Ijebu	YOR	Ijebu Remo	Yoruba,Pidgin,English	Mr Adeeko	55 - 64 years	2024-02-28	House 1	8	Yes	Yes	Yes	Yes	1	3	2	0	3	2	0	Yes	Yes	Yes	Not Applicable	Not Applicable	Not Applicable	Yes	Yes	Yes	Yes	Yes	All use the language	All use the language	All use the language	All use the language	All use the language	All use the language
2024-02-28 13:52:47	Real data capture	South West	Prof. Harrison Adeniyi & Prof. Ayo Yusuff	Ogun	Ms. Basirat Adekunle	Ikenne	Ikenne	6.8	3.6	Basirat Adekunle	12, Hakeem Idera Street, Owode Yewa , Ogun state	Basiratumi@gmail.com	Ijebu	YOR	Ijebu Remo	Yoruba, English, pidgin	Mrs Odunde	45 - 54 years	2024-02-28	House 2	6	Yes	Yes	Yes	Yes	0	2	2	2	1	4	1	Yes	Yes	Yes	Yes	Not Applicable	Not Applicable	Not Applicable	Yes	Yes	Yes	Yes	All use the language	All use the language	All use the language	All use the language	All use the language	All use the language
2024-02-28 14:09:01	Real data capture	South West	Prof. Harrison Adeniyi & Prof. Ayo Yusuff	Ogun	Ms. Basirat Adekunle	Ikenne	Ikenne	6.8	3.6	Basirat Adekunle	12,Hakeem Idera Street, Owode yewa, Ogun State	Basiratumi@gmail.com	Ijebu	YOR	Ijebu Remo	Pidgin, Yoruba, English	Baba Samuel	35 - 44 years	2024-02-28	House 3	6	Yes	No	Yes	Not Applicable	0	2	3	5	2	3	5	Not Applicable	Yes	Not Applicable	Not Applicable	Not Applicable	Not Applicable	Yes	Yes	No	Yes	I don't know	Parent(s) use the language	Parent(s) use the language	Parent(s) use the language	All use the language	All use the language	All use the language
2024-02-28 14:25:22	Real data capture	South West	Prof. Harrison Adeniyi & Prof. Ayo Yusuff	Ogun	Ms. Basirat Adekunle	Ikenne	Ikenne	6.8	3.6	Basirat Adekunle	12, Hakee Idera street, Owode Yewa, Ogun State	Basiratumi@gmail.com	Ijebu	YOR	Ijebu Remo	Yoruba, pidgin English	Mummy Wura	25 - 34 years	2024-02-28	House 4	3	Yes	Yes	Yes	Yes	0	0	1	1	0	0	0	Yes	Not Applicable	Yes	Not Applicable	Not Applicable	Not Applicable	Not Applicable	I don't know	I don't know	I don't know	I don't know	Parent(s) use the language	Parent(s) use the language	Parent(s) use the language	Parent(s) use the language	Parent(s) use the language	Parent(s) use the language
2024-02-28 14:43:21	Real data capture	South West	Prof. Harrison Adeniyi & Prof. Ayo Yusuff	Ogun	Ms. Basirat Adekunle	Ikenne	Ikenne	6.8	3.6	Basirat Adekunle	12,Hakeem Idera street, Owode Yewa	Basiratumi@gmail.com	Ijebu	YOT	Ijebu Remo	English,Yoruba,Pidgin	Mr James	45 - 54 years	2024-02-28	House 5	4	Yes	Yes	Yes	Yes	0	1	0	0	1	0	0	Yes	Yes	Yes	Not Applicable	Not Applicable	Not Applicable	Not Applicable	Yes	Yes	Yes	I don't know	All use the language	All use the language	All use the language	All use the language	All use the language	All use the language
2024-02-29 09:13:26	Real data capture	South West	Prof. Harrison Adeniyi & Prof. Ayo Yusuff	Ondo	Dr. Simon Olaogun	Akoko North-West	Okeagbe	7.64355	5.75873	Ayodele Samuel	Aodu House, Graceland avenue Ayegunle Oka Akoko, Ondo State.	samuelayodeleoye@gmail.com	Yoruba		Àfá	Àjè, Ògè and Ìdò	Mr. Abayomi Francis Ojo.	65 and above	2024-02-28	House 1	18	Yes	Yes	Yes	Yes	0	7	8	3	7	8	3	Yes	Yes	Yes	Not Applicable	Not Applicable	Not Applicable	Yes	Yes	Yes	Yes	Yes	All use the language	All use the language	All use the language	All use the language	Parent(s) use the language	All use the language
2024-02-29 09:43:30	Real data capture	South West	Prof. Harrison Adeniyi & Prof. Ayo Yusuff	Ondo	Dr. Simon Olaogun	Akoko North-West	Okeagbe	7.64355	5.75873	Ayodele Samuel	Aodu House Graceland avenue Ayegunle Oka Akoko Ondo State	samuelayodeleoye@gmail.com	Yoruba		Àfá	Àjè, Ògè and Ìdò	Mrs. Victoria Ajayi Omolayo	35 - 44 years	2024-02-28	House 2	8	Yes	Yes	Yes	Yes	2	6	5	5	3	3	0	Yes	Yes	No	Yes	Yes	Yes	No	I don't know	I don't know	I don't know	I don't know	Parent(s) use the language	Parent(s) use the language	Parent(s) use the language	All use the language	Parent(s) use the language	Parent(s) use the language
2024-03-01 12:52:14	Real data capture	South West	Prof. Harrison Adeniyi & Prof. Ayo Yusuff	Ogun	Ms. Basirat Adekunle	Remo North	Ikenne	6.8	3.6	Basirat Adekunle	12,Hakeem Idera street, Owode Yewa Ogun State	Basiratumi@gmail.com	Ijebu	YOR	Ijebu Remo	English, Yoruba,Pidgin	Mummy Jummy	25 - 34 years	2024-03-01	House 1	4	Yes	Yes	Yes	Yes	0	2	0	2	2	0	2	Yes	Yes	Yes	Not Applicable	Not Applicable	Not Applicable	Yes	Yes	Yes	Yes	I don't know	All use the language	All use the language	All use the language	All use the language	All use the language	All use the language
2024-03-01 13:18:59	Real data capture	South West	Prof. Harrison Adeniyi & Prof. Ayo Yusuff	Ogun	Ms. Basirat Adekunle	Remo North	Ikenne	6.8	3.6	Basirat Adekunle	12, Hakeem Idera Street,Owode Yewa, Ogun state	Basiratumi@gmail.com	Ijebu	YOR	Ijebu Remo	English,Yoruba, pidgin	Mrs Kasho	35 - 44 years	2024-03-01	House 2	2	No	Yes	Not Applicable	Yes	0	0	1	1	1	0	1	Not Applicable	Not Applicable	Yes	Not Applicable	Not Applicable	Not Applicable	Yes	Yes	Yes	I don't know	Yes	All use the language	All use the language	All use the language	All use the language	All use the language	All use the language
2024-03-01 13:42:33	Real data capture	South West	Prof. Harrison Adeniyi & Prof. Ayo Yusuff	Ogun	Ms. Basirat Adekunle	Remo North	Ikenne	6.8	3.6	Basirat Adekunle	12, Hakeem Idera street,Owode yewa,Ogun State	Basiratumi@gmail.com	Ijebu	YOR	Ijebu	Pidgin,Yoruba, English	Mr Adesope	45 - 54 years	2024-03-01	House 3	6	Yes	Yes	Yes	Yes	0	4	2	2	2	2	2	Yes	Yes	Yes	Not Applicable	Not Applicable	Not Applicable	Yes	Yes	No	Yes	Yes	All use the language	All use the language	All use the language	All use the language	All use the language	All use the language
2024-03-01 14:25:30	Real data capture	South West	Prof. Harrison Adeniyi & Prof. Ayo Yusuff	Ogun	Ms. Basirat Adekunle	Remo North	Ikenne	6.9	3.6	Basirat Adekunle	12,Hakeem Idera street, Owode Yewa Ogun state	Basiratumi@gmail.com	Ijebu	YOR	Ijebu Remo	Yoruba,Pidgin,English	Mrs Deroju	45 - 54 years	2024-03-01	House 4	8	No	Yes	Not Applicable	Yes	1	4	2	3	4	4	3	Yes	Not Applicable	No	Not Applicable	Yes	Not Applicable	Yes	Yes	Yes	Yes	Yes	All use the language	All use the language	Parent(s) use the language	All use the language	All use the language	All use the language
2024-03-01 14:42:09	Real data capture	South West	Prof. Harrison Adeniyi & Prof. Ayo Yusuff	Ogun	Ms. Basirat Adekunle	Remo North	Ikenne	6.8	3.6	Basirat Adekunle	12, Hakeem Idera Street, Owode Yewa Ogun Dtate	Basiratumi@gmail.com	Ijebu	YOR	Ijebu Remo	Pidgin, English, Yoruba	Mr Kukoyi	35 - 44 years	2024-03-01	House 5	5	Yes	Yes	Yes	Yes	0	1	2	3	1	2	3	Yes	Yes	Yes	Yes	Yes	Yes	Yes	Yes	Yes	Yes	Yes	All use the language	All use the language	All use the language	All use the language	All use the language	All use the language
2024-03-02 04:47:32	Real data capture	South West	Prof. Harrison Adeniyi & Prof. Ayo Yusuff	Ekiti	Dr. Adekemi Taiwo	Emure	Emure	7.45893	5.42383	Segun Owoyele Joseph	Ado-Ekiti	owoslibrary@yahoo.com	Ise dialect		Ekiti dialect	Yoruba, English	Okunola Dapo	25 - 34 years	2024-02-09	House 2	6	Yes	Yes	Yes	Yes	1	3	1	1	2	1	1	Yes	Yes	Yes	Yes	Yes	Yes	Yes	No	No	No	No	Parent(s) use the language	Children use the language	Parent(s) use the language	All use the language	Parent(s) use the language	Parent(s) use the language
2024-03-02 06:08:46	Real data capture	South West	Prof. Harrison Adeniyi & Prof. Ayo Yusuff	Ekiti	Dr. Adekemi Taiwo	Ise/Orun	Ise	7.45893	5.42383	Segun Owoyele Joseph	Ado-Ekiti	owoslibrary@yahoo.com	Ise dialect		Ekiti dialect	Yoruba	Mr. Okunola Dapo	35 - 44 years	2024-02-08	House 3	4	Yes	Yes	Yes	Yes	0	2	1	0	0	3	0	Yes	Yes	Yes	Yes	Yes	Yes	Yes	No	No	No	No	All use the language	All use the language	All use the language	All use the language	All use the language	All use the language
2024-03-02 06:48:21	Real data capture	South West	Prof. Harrison Adeniyi & Prof. Ayo Yusuff	Ekiti	Dr. Adekemi Taiwo	Ise/Orun	Ise	7.45893	5.42383	Segun Owoyele Joseph	Ado-Ekiti	owoslibrary@yahoo.com	Ise Ekiti dialect		Ekiti dialect	Yoruba, English	Mr Okunola Dapo	25 - 34 years	2024-02-08	House 4	4	No	Yes	Not Applicable	Yes	0	1	2	0	1	2	0	Not Applicable	Not Applicable	Yes	Not Applicable	Not Applicable	Not Applicable	Yes	I don't know	I don't know	No	I don't know	All use the language	All use the language	All use the language	All use the language	Parent(s) use the language	All use the language
2024-03-02 08:13:11	Real data capture	South West	Prof. Harrison Adeniyi & Prof. Ayo Yusuff	Ekiti	Dr. Adekemi Taiwo	Ise/Orun	Ise	7.45893	5.42383	Segun Owoyele Joseph	Ado-Ekiti	owoslibrary@yahoo.com	Ise Ekiti dialect		Ekiti dialect	Yoruba	Mr. Okunola Dapo	25 - 34 years	2024-02-08	House 5	5	Yes	Yes	No	Yes	6	2	2	0	2	2	0	Yes	Yes	Yes	Not Applicable	Not Applicable	Not Applicable	Yes	No	No	No	No	Parent(s) use the language	All use the language	All use the language	All use the language	All use the language	All use the language
2024-03-02 21:48:52	Real data capture	South West	Prof. Harrison Adeniyi & Prof. Ayo Yusuff	Ondo	Dr. Simon Olaogun	Odigbo	Ore	6.78142	4.87319	Akinbani Oluwafemi	11, St. Francis street, Ore, Ondo State.	oluwafemiakinbani9@gmail.com	Odigbo		No alternative name	Yoruba and English	Evang. O. Johnson	45 - 54 years	2024-02-24	House 5	5	Yes	Yes	Yes	Yes	0	2	1	2	2	1	2	Yes	Yes	Yes	Not Applicable	Not Applicable	Not Applicable	Yes	No	No	No	No	All use the language	All use the language	All use the language	All use the language	All use the language	All use the language
2024-03-03 18:54:43	Real data capture	South West	Prof. Harrison Adeniyi & Prof. Ayo Yusuff	Ekiti	Dr. Adekemi Taiwo	Ikere	Ikere	7.4952	5.21751	Segun Owoyele Joseph	Ado-Ekiti	owoslibrary@yahoo.com	Ikere Ekiti dialect		Ekiti dialect	Yoruba, English	Mrs Afolayan Busuyi	35 - 44 years	2024-02-10	House 1	2	No	Yes	Not Applicable	Yes	0	1	0	0	1	0	0	Not Applicable	Not Applicable	Yes	Not Applicable	Not Applicable	Not Applicable	Yes	No	No	No	No	All use the language	All use the language	All use the language	All use the language	All use the language	All use the language
2024-03-03 23:43:36	Real data capture	South West	Prof. Harrison Adeniyi & Prof. Ayo Yusuff	Ekiti	Dr. Adekemi Taiwo	Ikere	Ikere	7.4952	5.21706	Segun Owoyele Joseph	Ado-Ekiti	owoslibrary@yahoo.com	Ikere dialect		Ekiti dialect	Ekiti dialect	Afolayan Busuyi	35 - 44 years	2024-02-10	House 2	4	Yes	Yes	Yes	Yes	0	1	1	1	1	1	1	Yes	Yes	Yes	Not Applicable	Not Applicable	Not Applicable	No	No	No	No	No	Parent(s) use the language	Parent(s) use the language	Parent(s) use the language	Parent(s) use the language	Parent(s) use the language	Parent(s) use the language
2024-03-04 00:16:57	Real data capture	South West	Prof. Harrison Adeniyi & Prof. Ayo Yusuff	Ekiti	Dr. Adekemi Taiwo	Ikere	Ikere	7.4952	5.21751	Segun Owoyele Joseph	Ad+Ekiti	owoslibrary@yahoo.com	Ikere Ekiti dialect		Ekiti dialect	Yoriba, English	Afolayan Busuyi (Mrs)	35 - 44 years	2024-02-10	House 3	7	Yes	Yes	Yes	Yes	1	3	1	1	2	1	0	Yes	Yes	Yes	Yes	Yes	Yes	Yes	No	No	No	No	All use the language	Parent(s) use the language	Parent(s) use the language	All use the language	Parent(s) use the language	All use the language
2024-03-04 00:37:23	Real data capture	South West	Prof. Harrison Adeniyi & Prof. Ayo Yusuff	Ekiti	Dr. Adekemi Taiwo	Ikere	Ikere	7.4952	5.21751	Segun Owoyele Joseph	Ado-Ekiti	owoslibrary@yahoo.com	Ikere Ekiti dialect		Ekiti dialect	Yoruba, English	Mrs. Afolayan Busuyi	35 - 44 years	2024-02-10	House 4	6	No	Yes	Not Applicable	Yes	1	2	2	0	2	2	0	Not Applicable	Not Applicable	Yes	Not Applicable	Yes	Yes	Yes	No	I don't know	No	No	Parent(s) use the language	Children use the language	Parent(s) use the language	Parent(s) use the language	Parent(s) use the language	Parent(s) use the language
2024-03-04 01:11:32	Real data capture	South West	Prof. Harrison Adeniyi & Prof. Ayo Yusuff	Ekiti	Dr. Adekemi Taiwo	Ikere	Ikere	7 49519834	5.21751	Segun Owoyele Joseph	Ado-Ekiti	owoslibrary@yahoo.com	Ikere Ekiti Dialect		Ekiti Dialect	Yoruba, English	Afolayan Busuyi	35 - 44 years	2024-02-10	House 5	4	Yes	Yes	Yes	Yes	0	1	1	0	1	1	0	Yes	Yes	Yes	Not Applicable	Not Applicable	Not Applicable	Yes	No	No	No	No	All use the language	Children use the language	Parent(s) use the language	All use the language	Parent(s) use the language	All use the language
2024-03-04 05:29:40	Real data capture	South West	Prof. Harrison Adeniyi & Prof. Ayo Yusuff	Ondo	Dr. Simon Olaogun	Irele	Irele	6.48167	4.86779	Akinbani Oluwafemi	11, St. Francis street, Ore, Ondo State.	oluwafemiakinbani9@gmail.com	Ikale		No alternative name	Yoruba and English	Mrs. Jegede	55 - 64 years	2024-02-28	House 1	10	Yes	Yes	Yes	Yes	0	5	3	3	5	3	3	Yes	Yes	Yes	Not Applicable	Not Applicable	Not Applicable	Yes	No	No	No	No	All use the language	All use the language	All use the language	All use the language	All use the language	All use the language
2024-03-04 13:42:48	Real data capture	South West	Prof. Harrison Adeniyi & Prof. Ayo Yusuff	Ondo	Dr. Simon Olaogun	Irele	Irele	6.48167	4.86779	Akinbani Oluwafemi	11, St. Francis street, Ore, Ondo State.	oluwafemiakinbani9@gmail.com	Ikale		No alternative name	Yoruba and English	Mrs. Seyi Akinseye	35 - 44 years	2024-02-28	House 2	10	Yes	Yes	Yes	Yes	0	3	5	3	3	5	3	Yes	Yes	Yes	Not Applicable	Not Applicable	Not Applicable	Yes	No	No	No	No	All use the language	All use the language	All use the language	All use the language	All use the language	All use the language
2024-03-04 14:01:16	Real data capture	South West	Prof. Harrison Adeniyi & Prof. Ayo Yusuff	Ondo	Dr. Simon Olaogun	Irele	Irele	6.48167	4.86779	Akinbani Oluwafemi	11, St. Francis street, Ore, Ondo State.	oluwafemiakinbani9@gmail.com	Ikale		No alternative name	Yoruba and English	Segun Folorunso	25 - 34 years	2024-02-28	House 3	7	No	Yes	Not Applicable	Yes	1	4	3	3	4	3	3	Not Applicable	Not Applicable	Yes	Yes	Yes	Yes	Yes	No	No	No	No	All use the language	All use the language	All use the language	All use the language	All use the language	All use the language
2024-03-04 14:12:57	Real data capture	South West	Prof. Harrison Adeniyi & Prof. Ayo Yusuff	Ondo	Dr. Simon Olaogun	Irele	Irele	6.48167	4.86779	Akinbani Oluwafemi	11, St. Francis street, Ore, Ondo State.	oluwafemiakinbani9@gmail.com	Ikale		No alternative name	Yoruba and English	Akin Akindele	45 - 54 years	2024-02-28	House 4	10	Yes	Yes	Yes	Yes	2	3	3	4	3	3	4	Yes	Yes	Yes	Yes	Yes	Yes	Yes	No	No	No	No	All use the language	All use the language	All use the language	All use the language	All use the language	All use the language
2024-03-04 14:23:46	Real data capture	South West	Prof. Harrison Adeniyi & Prof. Ayo Yusuff	Ondo	Dr. Simon Olaogun	Irele	Irele	6.48167	4.86779	Akinbani Oluwafemi	11, St. Francis street, Ore, Ondo State	oluwafemiakinbani9@gmail.com	Ikale		No alternative name	Yoruba and English	Omolabake Akinbimi	25 - 34 years	2024-02-28	House 5	10	No	Yes	Not Applicable	Yes	2	3	2	5	3	5	5	Not Applicable	Not Applicable	Yes	Not Applicable	Yes	Yes	Yes	No	No	No	No	All use the language	All use the language	All use the language	All use the language	All use the language	All use the language
2024-03-04 21:58:29	Real data capture	South West	Prof. Harrison Adeniyi & Prof. Ayo Yusuff	Ekiti	Dr. Adekemi Taiwo	Aiyekire (Gbonyin)	Ode Ekiti	7.66071	5.54421	Segun Owoyele Joseph	Ado-Ekiti	owoslibrary@yahoo.com	Ode-Ekiti dialect		Ekiti dialect	Yoruba	Ajimo Oluwaseun	35 - 44 years	2024-12-02	House 1	4	Yes	Yes	Yes	Yes	0	1	1	0	1	1	0	Yes	Yes	Yes	Not Applicable	Not Applicable	Not Applicable	Yes	I don't know	I don't know	I don't know	I don't know	All use the language	All use the language	All use the language	All use the language	All use the language	All use the language
2024-03-05 01:48:22	Real data capture	South West	Prof. Harrison Adeniyi & Prof. Ayo Yusuff	Osun	Dr. Kola Adeniyi	Osogbo	Osogbo	7.76611	4.55568	Timothy Kolawole	OAU	kolawoletimothy43@gmail.com	Yoruba		Yoruba	Igede, Hausa	Olaniyan Abdullahi	25 - 34 years	2024-03-05	House 1	28	Yes	Yes	Yes	Yes	2	8	7	4	8	7	4	Yes	Yes	Yes	Yes	Yes	Yes	Yes	Yes	Yes	Yes	Yes	All use the language	All use the language	All use the language	All use the language	All use the language	All use the language
2024-03-05 02:22:02	Real data capture	South West	Prof. Harrison Adeniyi & Prof. Ayo Yusuff	Osun	Dr. Kola Adeniyi	Osogbo	Osogbo	7.77062	4.55558	Timothy Kolawole	OAU, ILE-IFE	kolawoletimothy43@gmail.com	Yoruba		Nil	Hausa, Tapa	Mrs Romoke	45 - 54 years	2024-03-05	House 2	3	Yes	No	Yes	Not Applicable	1	1	1	1	1	1	1	Yes	Yes	Not Applicable	Not Applicable	Not Applicable	Yes	Yes	Yes	Yes	Yes	Yes	All use the language	All use the language	All use the language	All use the language	All use the language	All use the language
2024-03-05 03:03:48	Real data capture	South West	Prof. Harrison Adeniyi & Prof. Ayo Yusuff	Osun	Dr. Kola Adeniyi	Osogbo	Osogbo	7.77202	4.55589	Timothy Kolawole	OAU, ILE-IFE	kolawoletimothy43@gmail.com	Yoruba	YOR	Yoruba	Nil	Oyelami Adetunji	35 - 44 years	2024-03-05	House 3	5	Yes	Yes	Yes	Yes	1	2	1	0	2	1	0	Yes	Yes	Yes	Yes	Yes	Yes	Yes	Yes	Yes	Yes	Yes	All use the language	All use the language	All use the language	All use the language	All use the language	All use the language
2024-03-05 03:28:24	Real data capture	South West	Prof. Harrison Adeniyi & Prof. Ayo Yusuff	Osun	Dr. Kola Adeniyi	Osogbo	Osogbo	7.76611	4.55568	Timothy Kolawole	OAU, ILE-IFE	kolawoletimothy43@gmail.com	Yorùbá	YOR	NIL	Ghana(exonym), Tapa(exonym), Hausa	Segun Adeyanju	65 and above	2024-03-05	House 4	14	Yes	Yes	Yes	Yes	1	3	5	4	3	4	4	Yes	Yes	Yes	Yes	Yes	Yes	Yes	Yes	Yes	Yes	Yes	All use the language	All use the language	All use the language	All use the language	All use the language	All use the language
2024-03-05 03:50:25	Real data capture	South West	Prof. Harrison Adeniyi & Prof. Ayo Yusuff	Osun	Dr. Kola Adeniyi	Osogbo	Osogbo	7.77286	4.55701	Timothy Kolawole	OAU, ILE-IFE	kolawoletimothy43@gmail.com	Yorùbá	YOR	Nil	Hausa, Tapa	Ayobami Aderibigbe	35 - 44 years	2024-03-05	House 5	12	Yes	Yes	Yes	Yes	0	3	3	5	3	3	5	Yes	Yes	Yes	Not Applicable	Not Applicable	Not Applicable	Yes	Yes	Yes	Yes	Yes	All use the language	All use the language	All use the language	All use the language	All use the language	All use the language
2024-03-05 05:28:48	Real data capture	South West	Prof. Harrison Adeniyi & Prof. Ayo Yusuff	Osun	Dr. Kola Adeniyi	Olorunda	Igbona	7.78265	4.55505	Timothy Kolawole	OAU, ILE-IFE	kolawoletimothy43@gmail.com	Yorùbá	yor	Nil	Hausa, Igbo	Rachael Adebisi	45 - 54 years	2024-03-05	House 1	15	Yes	Yes	Yes	Yes	3	4	5	6	5	4	6	Yes	Yes	Yes	Yes	Yes	Yes	Yes	Yes	Yes	Yes	Yes	All use the language	All use the language	All use the language	All use the language	All use the language	All use the language
2024-03-05 05:47:17	Real data capture	South West	Prof. Harrison Adeniyi & Prof. Ayo Yusuff	Osun	Dr. Kola Adeniyi	Olorunda	Igbona	7.78168	4.55468	Timothy Kolawole	OAU, ILE-IFE	kolawoletimothy43@gmail.com	Yorùbá	yor	Nil	Igbo, Hausa, Tapa (exonym) and Tivi	Kafayat Mutiu	35 - 44 years	2024-03-05	House 2	12	Yes	Yes	Yes	Yes	0	4	2	2	4	2	2	Yes	Yes	Yes	Not Applicable	Not Applicable	Not Applicable	Yes	Yes	Yes	I don't know	No	All use the language	All use the language	All use the language	All use the language	All use the language	All use the language
2024-03-05 06:22:31	Real data capture	South West	Prof. Harrison Adeniyi & Prof. Ayo Yusuff	Osun	Dr. Kola Adeniyi	Olorunda	Igbona	7.78168	4.55468	Timothy Kolawole	OAU, ILE-IFE	kolawoletimothy43@gmail.com	Yorùbá	yor	Nil	Igbo and Hausa	Taiwo Kolade	35 - 44 years	2024-03-05	House 3	8	Yes	Yes	Yes	Yes	2	4	2	0	4	2	0	Yes	Yes	Yes	Yes	Yes	Yes	Yes	Yes	Yes	Yes	Yes	All use the language	All use the language	All use the language	All use the language	All use the language	All use the language
2024-03-05 06:43:19	Real data capture	South West	Prof. Harrison Adeniyi & Prof. Ayo Yusuff	Osun	Dr. Kola Adeniyi	Olorunda	Igbona	7.78168	4.55468	Timothy Kolawole	OAU, ILE-IFE	kolawoletimothy43@gmail.com	Yorùbá	yor	Nil	Hausa	Onaolapo(Mrs)	35 - 44 years	2024-03-05	House 4	8	Yes	Yes	Yes	Yes	0	3	3	6	3	3	6	Yes	Yes	Yes	Not Applicable	Not Applicable	Not Applicable	Not Applicable	Yes	Yes	Yes	Yes	All use the language	All use the language	All use the language	All use the language	All use the language	All use the language
2024-03-05 07:11:29	Real data capture	South West	Prof. Harrison Adeniyi & Prof. Ayo Yusuff	Osun	Dr. Kola Adeniyi	Olorunda	Igbona	7.78168	4.55468	Timothy Kolawole	OAU, ILE-IFE	kolawoletimothy43@gmail.com	Yorùbá	yor	Nil	Hausa, Igbo	Mrs Siwa Babalola	55 - 64 years	2024-03-05	House 5	4	Yes	Yes	Yes	Yes	4	0	0	0	0	0	0	Yes	Not Applicable	Not Applicable	Not Applicable	Not Applicable	Not Applicable	Not Applicable	Yes	Yes	Yes	Yes	All use the language	All use the language	All use the language	All use the language	All use the language	All use the language
2024-03-05 07:49:21	Real data capture	South West	Prof. Harrison Adeniyi & Prof. Ayo Yusuff	Osun	Dr. Kola Adeniyi	Ife North	Ipetumodu	7.50642	4.44522	Ismail Yusuf	Department of linguistics, Obafemi Awolowo University, Ile Ife.	yiabayomi@gmail.com	Yoruba	Yor	Yoruba Oyo	English, pidgin english	Mrs. Osunsanmi Sarah	45 - 54 years	2024-03-05	House 1	5	Yes	Yes	Yes	Yes	0	2	0	0	2	0	0	Yes	Yes	Yes	Not Applicable	Not Applicable	Not Applicable	Yes	Yes	Yes	Yes	Yes	All use the language	All use the language	All use the language	All use the language	All use the language	All use the language
2024-03-05 08:16:52	Real data capture	South West	Prof. Harrison Adeniyi & Prof. Ayo Yusuff	Osun	Dr. Kola Adeniyi	Ife North	Ipetumodu	7.50642	4.44522	Ismail Yusuf	Department of linguistics and African languages, Obafemi Awolowo University, Ile-Ife, Osun state, Nigeria.	yiabayomi@gmail.com	YORUBA	Yor	YORUBA OYO	English, Pidgin English	Mr. Salami	45 - 54 years	2024-03-05	House 2	7	Yes	Yes	Yes	Yes	0	5	0	2	5	0	2	Yes	Yes	Yes	Not Applicable	Not Applicable	Not Applicable	Yes	Yes	Yes	Yes	Yes	All use the language	All use the language	All use the language	All use the language	All use the language	All use the language
2024-03-05 08:31:00	Real data capture	South West	Prof. Harrison Adeniyi & Prof. Ayo Yusuff	Osun	Dr. Kola Adeniyi	Ife North	Ipetumodu	7.50642	4.44522	Ismail Yusuf	Department of linguistics and African languages, Obafemi Awolowo University, Ile-Ife, Osun state, Nigeria.	yiabayomi@gmail.com	YORUBA	Yor	YORUBA OYO	English and Pidgin English	Mrs. Akingbade	45 - 54 years	2024-03-05	House 3	8	Yes	Yes	Yes	Yes	2	2	2	1	2	1	1	No	No	Yes	Yes	Yes	Yes	Yes	Yes	Yes	Yes	Yes	Parent(s) use the language	Parent(s) use the language	Parent(s) use the language	All use the language	Parent(s) use the language	All use the language
2024-03-05 09:08:44	Real data capture	South West	Prof. Harrison Adeniyi & Prof. Ayo Yusuff	Osun	Dr. Kola Adeniyi	Ife North	Ipetumodu	7.50642	4.44522	Ismail Yusuf	Department of linguistics and African languages Obafemi Awolowo University Ile-Ife, Osun state Nigeria.	yiabayomi@gmail.com	Yoruba	Yor	YORUBA OYO	English and Pidgin English	Mrs. Omolara	35 - 44 years	2024-03-05	House 4	7	Yes	Yes	Yes	Yes	2	1	2	1	1	1	1	Yes	Yes	Yes	Yes	Yes	Yes	No	Yes	Yes	Yes	I don't know	Parent(s) use the language	Parent(s) use the language	Parent(s) use the language	Parent(s) use the language	Parent(s) use the language	All use the language
2024-03-05 09:18:27	Real data capture	South West	Prof. Harrison Adeniyi & Prof. Ayo Yusuff	Osun	Dr. Kola Adeniyi	Ife North	Ipetumodu	7.50642	4.44522	Ismail Yusuf	Department of linguistics and African languages, Obafemi Awolowo University, Ile-Ife, Osun state Nigeria.	yiabayomi@gmail.com	Yoruba	Yor	Yoruba Oyo	English and Pidgin English	Mr. Adegoke	45 - 54 years	2024-03-05	House 5	4	Yes	Yes	Yes	Yes	1	2	0	1	1	0	0	Yes	Yes	No	Yes	Yes	Yes	No	Yes	Yes	Yes	Yes	Parent(s) use the language	Parent(s) use the language	Parent(s) use the language	Parent(s) use the language	Parent(s) use the language	All use the language
2024-03-05 10:00:30	Real data capture	South West	Prof. Harrison Adeniyi & Prof. Ayo Yusuff	Osun	Dr. Kola Adeniyi	Ife East	Oke Ogbo	7.46634	4.57846	Ismail Yusuf	Department of linguistics and African languages Obafemi Awolowo University, Ile-Ife Osun state Nigeria.	yiabayomi@gmail.com	Yoruba	Yor	YORUBA OYO	English and Pidgin English	Madam Omisakin Taye	45 - 54 years	2024-03-05	House 5	4	Yes	Yes	Yes	Yes	0	2	0	0	2	0	0	Yes	Yes	Yes	Not Applicable	Not Applicable	Not Applicable	Yes	Yes	I don't know	I don't know	I don't know	All use the language	All use the language	All use the language	All use the language	All use the language	All use the language
2024-03-05 10:10:56	Real data capture	South West	Prof. Harrison Adeniyi & Prof. Ayo Yusuff	Osun	Dr. Kola Adeniyi	Ife East	Oke Ogbo	7.46634	4.57846	Ismail Yusuf	Department of linguistics and African languages Obafemi Awolowo University, Ile-Ife Osun state Nigeria.	yiabayomi@gmail.com	Ife dialect of YORUBA	Yor	Ife dialect	Standard Yoruba, English and Pidgin English	Mr. Osunleke Dada	35 - 44 years	2024-03-05	House 4	5	Yes	Yes	Yes	Yes	0	1	2	0	1	2	0	Yes	Yes	Yes	No	Not Applicable	Not Applicable	No	No	No	No	No	All use the language	All use the language	All use the language	All use the language	All use the language	All use the language
2024-03-05 10:21:32	Real data capture	South West	Prof. Harrison Adeniyi & Prof. Ayo Yusuff	Osun	Dr. Kola Adeniyi	Ife East	Oke Ogbo	7.46634	4.57846	Ismail Yusuf	Department of linguistics and African languages Obafemi Awolowo University Ile-Ife Osun state Nigeria	yiabayomi@gmail.com	Ife dialect of Yoruba	Yor	Ife dialect	Standard Yoruba, English and Pidgin English	Mrs. Omisakin	45 - 54 years	2024-03-05	House 3	3	Yes	Yes	Yes	Yes	0	1	0	1	1	0	1	Yes	Yes	Yes	Yes	Yes	Yes	Yes	Yes	No	Yes	Yes	All use the language	All use the language	All use the language	All use the language	All use the language	All use the language
2024-03-05 10:30:58	Real data capture	South West	Prof. Harrison Adeniyi & Prof. Ayo Yusuff	Osun	Dr. Kola Adeniyi	Ife East	Oke Ogbo	7.46634	4.57846	Ismail Yusuf	Department of linguistics and African languages Obafemi Awolowo University Ile-Ife Osun state Nigeria	yiabayomi@gmail.com	Ife dialect	Yor	Ife dialect	Standard Yoruba, English and Pidgin English	Mrs. Akinsara Deborah	45 - 54 years	2024-03-05	House 2	8	Yes	Yes	Yes	Yes	0	2	4	2	2	4	2	Yes	Yes	Yes	Yes	Yes	Yes	Yes	Yes	No	No	No	All use the language	All use the language	All use the language	All use the language	All use the language	All use the language
2024-03-05 11:46:58	Real data capture	South West	Prof. Harrison Adeniyi & Prof. Ayo Yusuff	Osun	Dr. Kola Adeniyi	Ife East	Oke Ogbo	7.46634	4.57846	Ismail Yusuf	Department of linguistics and African languages Obafemi Awolowo University Ile-Ife Osun state Nigeria	yiabayomi@gmail.com	Ife dialect	Yor	Ife dialect	Standard Yoruba, English and Pidgin English	Lawal Adjust Nifemi	25 - 34 years	2024-03-05	House 1	6	Yes	Yes	Yes	Yes	2	1	2	1	4	2	1	Yes	Yes	Yes	Yes	Yes	Yes	Yes	Yes	Yes	Yes	Yes	All use the language	All use the language	All use the language	All use the language	All use the language	All use the language
2024-03-05 20:59:53	Real data capture	South West	Prof. Harrison Adeniyi & Prof. Ayo Yusuff	Ekiti	Dr. Adekemi Taiwo	Aiyekire (Gbonyin)	Ode Ekiti	7.66071	5.54421	Segun Owoyele Joseph	Ado-Ekiti	owoslibrary@yahoo.com	Ode-Ekiti dialect		Ekiti dialect	Yoruba	Ajimo Oluwaseun	35 - 44 years	2024-02-12	House 2	8	Yes	Yes	Yes	Yes	1	2	3	1	2	2	1	Yes	Yes	Yes	Yes	Yes	Yes	Yes	No	No	No	No	Parent(s) use the language	Parent(s) use the language	Parent(s) use the language	Parent(s) use the language	Parent(s) use the language	Parent(s) use the language
2024-03-06 03:44:45	Real data capture	South West	Prof. Harrison Adeniyi & Prof. Ayo Yusuff	Ekiti	Dr. Adekemi Taiwo	Aiyekire (Gbonyin)	Ode Ekiti	7.66071	5.54421	Segun Owoyele Joseph	Ado-Ekiti	owoslibrary@yahoo.com	Odd-Ekiti dialect		Ekiti dialect	Yoruba	Ajimo Oluwaseun	35 - 44 years	2024-12-02	House 3	4	Yes	Yes	Yes	Yes	0	2	2	0	0	2	0	Yes	Yes	Yes	Not Applicable	Not Applicable	Not Applicable	Yes	No	No	No	No	All use the language	All use the language	Parent(s) use the language	All use the language	Parent(s) use the language	All use the language
2024-03-06 04:01:08	Real data capture	South West	Prof. Harrison Adeniyi & Prof. Ayo Yusuff	Osun	Dr. Kola Adeniyi	Orolu	Ifon	7.87512	4.4673	Timothy Kolawole	OAU, ILE-IFE	kolawoletimothy43@gmail.com	Yorùbá	yor	Nil	Hausa, Tapa (Exonym), Fulani	Mr Olutayo Adedosu	45 - 54 years	2024-03-06	House 1	15	Yes	Yes	Yes	Yes	0	2	4	6	6	2	6	Yes	Yes	Yes	Not Applicable	Not Applicable	Not Applicable	Yes	Yes	Yes	Yes	Yes	All use the language	All use the language	All use the language	All use the language	All use the language	All use the language
2024-03-06 04:09:07	Real data capture	South West	Prof. Harrison Adeniyi & Prof. Ayo Yusuff	Ekiti	Dr. Adekemi Taiwo	Aiyekire (Gbonyin)	Ado Ekiti	7.66707	5.54421	Segun Owoyele Joseph	Ado-Ekiti	owoslibrary@yahoo.com	Ode-Ekiti dialect		Ekiti dialect	Yoruba	Ajimo Oluwaseun	35 - 44 years	2024-12-02	House 4	5	Yes	Yes	Yes	Yes	1	1	2	1	1	2	0	Yes	Yes	Yes	Not Applicable	Not Applicable	Not Applicable	Yes	No	No	No	No	All use the language	Parent(s) use the language	Parent(s) use the language	Parent(s) use the language	Parent(s) use the language	Parent(s) use the language
2024-03-06 04:57:32	Real data capture	South West	Prof. Harrison Adeniyi & Prof. Ayo Yusuff	Osun	Dr. Kola Adeniyi	Irepodun	Ilobu	7.83936	4.4787	Timothy Kolawole	OAU, ILE-IFE	kolawoletimothy43@gmail.com	Yorùbá	yor	Yorùbá	Hausa, Igbo and Igbira(Exonym)	Shittu E. T	55 - 64 years	2024-03-06	House 1	4	Yes	Yes	Yes	Yes	0	2	0	0	2	0	2	Yes	Yes	Yes	Not Applicable	Not Applicable	Not Applicable	Not Applicable	Yes	Yes	Yes	Yes	All use the language	All use the language	All use the language	All use the language	All use the language	All use the language
2024-03-06 04:59:23	Real data capture	South West	Prof. Harrison Adeniyi & Prof. Ayo Yusuff	Ekiti	Dr. Adekemi Taiwo	Aiyekire (Gbonyin)	Ode Ekiti	7.66071	5.54421	Segun Owoyele Joseph	Ado-Ekiti	owoslibrary@yahoo.com	Ode-Ekiti dialect		Ekiti dialect	Yruba	Ajimo Oluwaseun	35 - 44 years	2024-12-02	House 4	5	Yes	Yes	Yes	Yes	0	2	1	0	2	1	1	Yes	No	Yes	Yes	Yes	Yes	Yes	No	No	No	No	All use the language	All use the language	Parent(s) use the language	Parent(s) use the language	Parent(s) use the language	All use the language
2024-03-06 05:16:08	Real data capture	South West	Prof. Harrison Adeniyi & Prof. Ayo Yusuff	Osun	Dr. Kola Adeniyi	Irepodun	Ilobu	7.83936	4.4787	Timothy Kolawole	OAU, ILE-IFE	kolawoletimothy43@gmail.com	Yorùbá	yor	Nil	Hausa, Tapa	Ganiyu Oderinde	65 and above	2024-03-06	House 2	6	Yes	Yes	Yes	Yes	1	2	2	0	2	2	0	Yes	Yes	Yes	Yes	Yes	Yes	Yes	Yes	Yes	Yes	Yes	All use the language	All use the language	All use the language	All use the language	All use the language	All use the language
2024-03-06 05:36:18	Real data capture	South West	Prof. Harrison Adeniyi & Prof. Ayo Yusuff	Osun	Dr. Kola Adeniyi	Irepodun	Ilobu	7.83936	4.4787	Timothy Kolawole	OAU, ILE-IFE	kolawoletimothy43@gmail.com	Yoruba	yor	Nil	Hausa	Lateefat Lawal	35 - 44 years	2024-03-06	House 3	5	Yes	Yes	Yes	Yes	0	1	2	2	1	2	2	Yes	No	No	Not Applicable	Not Applicable	Not Applicable	Yes	Yes	Yes	Yes	Yes	None use the language	None use the language	None use the language	All use the language	All use the language	All use the language
2024-03-06 06:00:19	Real data capture	South West	Prof. Harrison Adeniyi & Prof. Ayo Yusuff	Osun	Dr. Kola Adeniyi	Irepodun	Ilobu	7.83936	4.4787	Timothy Kolawole	OAU, ILE-IFE	kolawoletimothy43@gmail.com	Yorùbá	yor	Nil	Hausa	Tajudeen Adigun	18 - 24 years	2024-03-06	House 4	4	Yes	Yes	Yes	Yes	0	1	1	0	1	1	0	Yes	Yes	Yes	Not Applicable	Not Applicable	Not Applicable	No	Yes	Yes	Yes	Yes	All use the language	All use the language	Parent(s) use the language	All use the language	All use the language	All use the language
2024-03-06 06:36:19	Real data capture	South West	Prof. Harrison Adeniyi & Prof. Ayo Yusuff	Ekiti	Dr. Adekemi Taiwo	Aiyekire (Gbonyin)	Ode Ekiti	7.66071	5.54421	Segun Owoyele Joseph	Ado-Ekiti	owoslibrary@yahoo.com	Ode-Ekiti dialect		Ekiti dialect	Yoruba, English	Ajimo Oluwaseun	35 - 44 years	2024-12-02	House 5	4	Yes	Yes	Yes	Yes	0	1	1	0	1	1	0	Yes	Yes	Yes	Yes	Yes	Yes	Yes	No	No	No	No	All use the language	All use the language	Parent(s) use the language	All use the language	Parent(s) use the language	All use the language
2024-03-06 07:44:43	Real data capture	South West	Prof. Harrison Adeniyi & Prof. Ayo Yusuff	Ekiti	Dr. Adekemi Taiwo	Ekiti East	Omuo Ekiti	7.7264	5.72393	Segun Owoyele Joseph	Ado-Ekiti	owoslibrary@yahoo.com	Omuo-Ekiti dialect		Ekiti dialect	yoruba	Mr. Arusiwon Lawrence	55 - 64 years	2024-02-15	House 1	1	Yes	Yes	Yes	Yes	0	2	1	1	1	1	0	Yes	Yes	Yes	Yes	Yes	Yes	Yes	No	No	No	No	Parent(s) use the language	Parent(s) use the language	Parent(s) use the language	Parent(s) use the language	Parent(s) use the language	Parent(s) use the language
2024-03-06 08:21:23	Real data capture	South West	Prof. Harrison Adeniyi & Prof. Ayo Yusuff	Ekiti	Dr. Adekemi Taiwo	Ekiti East	Omuo Ekiti	7.7264	5.72393	Segun Owoyele Joseph	Ado-Ekiti	owoslibrary@yahoo.com	Omuo-Ekiti		Ekiti dialect	Yoruba	Arusiwon Lawrence	55 - 64 years	2024-12-02	House 2	4	Yes	Yes	Yes	No	4	1	1	0	1	1	0	Yes	Yes	Yes	Yes	Yes	Yes	Yes	No	No	No	No	All use the language	All use the language	All use the language	All use the language	All use the language	All use the language
2024-03-06 08:45:26	Real data capture	South West	Prof. Harrison Adeniyi & Prof. Ayo Yusuff	Osun	Dr. Kola Adeniyi	Ifelodun	Ikirun	7.90975	4.65361	Timothy Kolawole	OAU, ILE-IFE	kolawoletimothy43@gmail.com	Yorùbá	yor	yor	Hausa, Igbo and Tapa (Exonym)	Adeyemi Timothy	35 - 44 years	2024-03-06	House 1	17	Yes	Yes	Yes	Yes	2	9	5	3	9	5	3	Yes	Yes	Yes	Yes	Yes	Yes	Yes	Yes	Yes	Yes	Yes	All use the language	All use the language	All use the language	All use the language	All use the language	All use the language
2024-03-06 09:04:51	Real data capture	South West	Prof. Harrison Adeniyi & Prof. Ayo Yusuff	Osun	Dr. Kola Adeniyi	Ifelodun	Ikirun	7.90975	4.65361	Timothy Kolawole	OAU, ILE-IFE	kolawoletimothy43@gmail.com	Yorùbá	yor	Nil	Nil	Ismail Ajiboye	18 - 24 years	2024-03-06	House 2	14	Yes	Yes	Yes	Yes	3	5	4	5	5	4	5	Yes	Yes	Yes	Yes	Yes	Yes	Yes	Yes	Yes	Yes	Yes	All use the language	All use the language	All use the language	All use the language	All use the language	All use the language
2024-03-06 09:23:29	Real data capture	South West	Prof. Harrison Adeniyi & Prof. Ayo Yusuff	Osun	Dr. Kola Adeniyi	Ifelodun	Ikirun	7.90975	4.65361	Timothy Kolawole	OAU, ILE-IFE	kolawoletimothy43@gmail.com	Yorùbá	yor	Nil	Igbo, Hausa, Igede and Tapa	Sanjó	25 - 34 years	2024-03-06	House 3	10	Yes	Yes	Yes	Yes	2	7	0	0	8	0	0	Yes	Yes	Yes	Yes	Yes	Yes	Yes	Yes	Yes	Yes	Yes	All use the language	All use the language	All use the language	All use the language	All use the language	All use the language
2024-03-06 10:18:49	Real data capture	South West	Prof. Harrison Adeniyi & Prof. Ayo Yusuff	Osun	Dr. Kola Adeniyi	Ifelodun	Ikirun	7.90975	4.65361	Timothy Kolawole	OAU, ILE-IFE	kolawoletimothy43@gmail.com	Yorùbá	yor	Nil	Hausa and Igbo	Mr Tunde Raheem	55 - 64 years	2024-03-06	House 4	4	Yes	Yes	Yes	Yes	0	1	1	0	1	1	0	Yes	Yes	Yes	Not Applicable	Not Applicable	Not Applicable	Yes	Yes	Yes	Yes	Yes	All use the language	All use the language	All use the language	All use the language	All use the language	All use the language
2024-03-06 12:02:35	Real data capture	South West	Prof. Harrison Adeniyi & Prof. Ayo Yusuff	Osun	Dr. Kola Adeniyi	Atakunmosa West	Osu	7.58751	4.62712	Ismail Yusuf	Department of linguistics and African languages Obafemi Awolowo University Ile-Ife Osun state Nigeria	yiabayomi@gmail.com	Ijesa dialect of Yoruba	Yor	Standard Yoruba	Standard Yoruba, English and Pidgin English	Mr. Awosika	35 - 44 years	2024-03-06	House 1	5	Yes	Yes	Yes	Yes	0	1	2	0	1	2	0	Yes	Yes	Yes	Not Applicable	Not Applicable	Not Applicable	Yes	No	No	No	I don't know	All use the language	All use the language	All use the language	All use the language	All use the language	All use the language
2024-03-06 17:42:27	Real data capture	South West	Prof. Harrison Adeniyi & Prof. Ayo Yusuff	Osun	Dr. Kola Adeniyi	Atakunmosa West	Osu	7.58751	4.62712	Ismail Yusuf	Department of linguistics and African languages, Obafemi Awolowo University, Ile-Ife Osun State, Nigeria.	yiabayomi@gmail.com	Ijesa dialect of Yoruba	yor	Ijesa	Standard Yoruba, English language and Pidgin English	Mr. Ogunleye Rufus	45 - 54 years	2024-03-06	House 2	4	Yes	Yes	Yes	Yes	0	2	0	0	2	0	0	Yes	Yes	Yes	Not Applicable	Not Applicable	Not Applicable	Yes	Yes	No	No	I don't know	All use the language	All use the language	All use the language	All use the language	All use the language	All use the language
2024-03-06 17:54:01	Real data capture	South West	Prof. Harrison Adeniyi & Prof. Ayo Yusuff	Osun	Dr. Kola Adeniyi	Akoko South-West	Osu	7.58751	4.62712	Ismail Yusuf	Department of linguistics and African languages, Obafemi Awolowo University. Ile-Ife Nigeria	yiabayomi@gmail.com	Ijesa	yor	Ijesa	Standard Yoruba, English language and Pidgin English	Mrs. Peace Folajimi	35 - 44 years	2024-03-06	House 3	5	Yes	Yes	Yes	Yes	0	1	2	0	1	2	0	Yes	Not Applicable	Yes	Not Applicable	Not Applicable	Not Applicable	Yes	I don't know	I don't know	I don't know	I don't know	All use the language	All use the language	All use the language	All use the language	All use the language	All use the language
2024-03-06 18:06:51	Real data capture	South West	Prof. Harrison Adeniyi & Prof. Ayo Yusuff	Osun	Dr. Kola Adeniyi	Atakunmosa West	Osu	7.58751	4.62712	Ismail Yusuf	Department of linguistics and African languages, Obafemi Awolowo University. Ile-Ife Nigeria	yiabayomi@gmail.com	Ijesa	yor	Ijesa	Standard Yoruba, English language and Pidgin English	Mr. Olayemi	35 - 44 years	2024-03-06	House 4	4	Yes	Yes	Yes	Yes	0	2	0	1	2	0	1	Yes	Yes	Yes	Not Applicable	Not Applicable	Not Applicable	Yes	I don't know	Yes	Yes	Yes	Parent(s) use the language	Parent(s) use the language	Parent(s) use the language	Parent(s) use the language	Parent(s) use the language	Parent(s) use the language
2024-03-06 18:17:28	Real data capture	South West	Prof. Greg Obiamalu & Prof. Ogbonna Anyanwu	Osun	Dr. Kola Adeniyi	Atakunmosa West	Osu	7.58751	4.62712	Ismail Yusuf	Department of linguistics and African languages, Obafemi Awolowo University. Ile-Ife Nigeria	yiabayomi@gmail.com	Ijesa	yor	ujesa	Standard Yoruba, English language and Pidgin English	Mrs. Olateju	45 - 54 years	2024-03-06	House 5	4	Yes	Yes	Yes	Yes	0	1	1	0	1	1	0	Yes	Yes	Yes	Not Applicable	Not Applicable	Not Applicable	Yes	No	No	I don't know	I don't know	Parent(s) use the language	Parent(s) use the language	Parent(s) use the language	Parent(s) use the language	Parent(s) use the language	Parent(s) use the language
2024-03-06 18:51:44	Real data capture	South West	Prof. Harrison Adeniyi & Prof. Ayo Yusuff	Osun	Dr. Kola Adeniyi	Atakunmosa East	Iperindo	7.50345	4.82916	Ismail Yusuf	Department of linguistics and African languages, Obafemi Awolowo University. Ile-Ife Nigeria	yiabayomi@gmail.com	Ijesa	yor	Ijesa	Standard Yoruba, English language and Pidgin English	Mrs. Adetutu	35 - 44 years	2024-03-06	House 1	5	Yes	Yes	Yes	Yes	1	1	1	3	1	1	2	Yes	Yes	Yes	Yes	Yes	No	No	Yes	I don't know	Yes	Yes	Parent(s) use the language	Parent(s) use the language	Parent(s) use the language	Parent(s) use the language	Parent(s) use the language	Parent(s) use the language
2024-03-06 19:03:29	Real data capture	South West	Prof. Harrison Adeniyi & Prof. Ayo Yusuff	Osun	Dr. Kola Adeniyi	Atakunmosa East	Iperindo	7.50345	4.82916	Ismail Yusuf	Department of linguistics and African languages, Obafemi Awolowo University. Ile-Ife Nigeria	yiabayomi@gmail.com	Ijesa	yor	Ijesa	Standard Yoruba, English language and Pidgin English	Mrs. kolawole	35 - 44 years	2024-03-06	House 2	3	Yes	Yes	Yes	Yes	0	1	0	0	1	0	1	Yes	Yes	Yes	Not Applicable	Not Applicable	Not Applicable	Yes	No	I don't know	I don't know	I don't know	Parent(s) use the language	Parent(s) use the language	Parent(s) use the language	Parent(s) use the language	Children use the language	Children use the language
2024-03-06 20:46:28	Real data capture	South West	Prof. Harrison Adeniyi & Prof. Ayo Yusuff	Osun	Dr. Kola Adeniyi	Ifelodun	Ikirun	7.90975	4.65361	Timothy Kolawole	OAU, ILE-IFE	kolawoletimothy43@gmail.com	Yorùbá	yor	Nil	Hausa and Igbo	Mr Olalekan Olajire S.	25 - 34 years	2024-03-06	House 5	16	Yes	Yes	Yes	Yes	2	6	8	4	6	8	2	Yes	Yes	Yes	Yes	Yes	Yes	Yes	Yes	Yes	Yes	Yes	All use the language	All use the language	All use the language	All use the language	All use the language	All use the language
2024-03-06 21:05:52	Real data capture	South West	Prof. Harrison Adeniyi & Prof. Ayo Yusuff	Osun	Dr. Kola Adeniyi	Irepodun	Ilobu	7.83936	4.4787	Timothy Kolawole	OAU, ILE-IFE	kolawoletimothy43@gmail.com	Yorùbá	yor	Nil	Hausa	Kazeem Kehinde	55 - 64 years	2024-03-06	House 5	5	Yes	Yes	Yes	Yes	0	2	1	1	2	1	1	Yes	Yes	Yes	Not Applicable	Not Applicable	Not Applicable	Yes	Yes	Yes	Yes	Yes	All use the language	All use the language	All use the language	All use the language	All use the language	All use the language
2024-03-06 21:28:39	Real data capture	South West	Prof. Harrison Adeniyi & Prof. Ayo Yusuff	Osun	Dr. Kola Adeniyi	Orolu	Ifon-Osun	7.87512	4.4673	Timothy Kolawole	OAU, ILE-IFE	kolawoletimothy43@gmail.com	Yorùbá	yor	Nil	Hausa	Mr Stephen Olawuyi	35 - 44 years	2024-03-06	House 2	10	Yes	Yes	Yes	Yes	2	3	1	3	3	3	2	Yes	Yes	Yes	Yes	Yes	Yes	Yes	Yes	No	Yes	Yes	All use the language	All use the language	All use the language	All use the language	All use the language	All use the language
2024-03-06 22:01:55	Real data capture	South West	Prof. Harrison Adeniyi & Prof. Ayo Yusuff	Osun	Dr. Kola Adeniyi	Orolu	Ifon-Osun	7.87512	4.4673	Timothy Kolawole	OAU, ILE-IFE	kolawoletimothy43@gmail.com	Yorùbá	yor	Nil	Hausa	Anointing Akinloye	25 - 34 years	2024-03-06	House 3	10	Yes	Yes	Yes	Yes	2	3	2	3	3	2	2	Yes	Yes	Yes	Yes	Yes	Yes	Yes	Yes	Yes	No	No	All use the language	All use the language	All use the language	All use the language	All use the language	All use the language
2024-03-06 22:50:40	Real data capture	South West	Prof. Harrison Adeniyi & Prof. Ayo Yusuff	Osun	Dr. Kola Adeniyi	Orolu	Ifon-Osun	7.87512	4.4673	Timothy Kolawole	OAU, ILE-IFE	kolawoletimothy43@gmail.com	Yorùbá	yor	Nil	Hausa, Tapa (exonym) and Igbo	Oluwadamilola Alimi	18 - 24 years	2024-03-06	House 4	9	Yes	Yes	Yes	Yes	2	3	3	3	3	3	3	Yes	Yes	Yes	Yes	Yes	Yes	Yes	Yes	Yes	Yes	Yes	All use the language	All use the language	All use the language	All use the language	All use the language	All use the language
2024-03-06 22:55:30	Real data capture	South West	Prof. Harrison Adeniyi & Prof. Ayo Yusuff	Ekiti	Dr. Adekemi Taiwo	Ekiti East	Omuo Ekiti	7.7264	5.72393	Segun Owoyele Joseph	Ado-Ekiti	owoslibrary@yahoo.com	Omuo Ekiti		Ekiti dialect	Yoruba	Mr. Arusiwon Lawrence	55 - 64 years	2024-02-14	House 3	6	Yes	Yes	Yes	Yes	0	2	2	0	2	2	0	Yes	Yes	Yes	Not Applicable	Not Applicable	Not Applicable	Yes	No	No	No	No	Parent(s) use the language	Children use the language	Parent(s) use the language	All use the language	Parent(s) use the language	All use the language
2024-03-06 23:16:02	Real data capture	South West	Prof. Harrison Adeniyi & Prof. Ayo Yusuff	Ekiti	Dr. Adekemi Taiwo	Ekiti East	Omuo Ekiti	7.7264	5.72393	Segun Owoyele Joseph	Ado-Ekiti	owoslibrary@yahoo.com	Omuo-Ekiti		Ekiti dialect	Yoruba	Mr. Arusiwon Lawrence	55 - 64 years	2024-02-14	House 4	4	Yes	Yes	Yes	Yes	0	1	1	0	1	1	0	Yes	Yes	Yes	No	No	No	No	No	No	No	No	Parent(s) use the language	Children use the language	Parent(s) use the language	Parent(s) use the language	Children use the language	Parent(s) use the language
2024-03-06 23:16:20	Real data capture	South West	Prof. Harrison Adeniyi & Prof. Ayo Yusuff	Osun	Dr. Kola Adeniyi	Orolu	Ifon-Osun	7.87512	4.4673	Timothy Kolawole	OAU, ILE-IFE	kolawoletimothy43@gmail.com	Yorùbá	yor	Nil	Hausa	Oyeleke Foyeke	35 - 44 years	2024-03-06	House 5	5	Yes	Yes	Yes	Yes	1	2	1	3	2	1	3	Yes	Yes	Yes	Yes	Yes	Yes	Yes	Yes	Yes	Yes	Yes	All use the language	All use the language	All use the language	All use the language	All use the language	All use the language
2024-03-07 01:42:51	Real data capture	South West	Prof. Harrison Adeniyi & Prof. Ayo Yusuff	Osun	Dr. Kola Adeniyi	Odo Otin	Okuku	8.02622	4.67827	Timothy Kolawole	OAU, ILE-IFE	kolawoletimothy43@gmail.com	Yorùbá	yor	Nil	English	Abifarin Olayiwola Enoch	65 and above	2024-03-07	House 1	24	Yes	Yes	Yes	Yes	2	10	10	10	10	10	10	Yes	Yes	Yes	Yes	Yes	Yes	Yes	Yes	Yes	Yes	Yes	All use the language	All use the language	All use the language	All use the language	All use the language	All use the language
2024-03-07 02:04:12	Real data capture	South West	Prof. Harrison Adeniyi & Prof. Ayo Yusuff	Osun	Dr. Kola Adeniyi	Odo Otin	Okuku	8.02622	4.67827	Timothy Kolawole	OAU, ILE-IFE	kolawoletimothy43@gmail.com	YOR	yor	nil	Hausa, Igbo and Tivi	Mrs Bakare Tawa	45 - 54 years	2024-03-07	House 2	10	Yes	Yes	Yes	Yes	0	3	5	2	5	3	2	Yes	Yes	Yes	Not Applicable	Yes	Not Applicable	Yes	Yes	Yes	Yes	Yes	All use the language	All use the language	All use the language	All use the language	All use the language	All use the language
2024-03-07 02:19:23	Real data capture	South West	Prof. Harrison Adeniyi & Prof. Ayo Yusuff	Osun	Dr. Kola Adeniyi	Odo Otin	Okuku	8.02622	4.67827	Timothy Kolawole	OAU, ILE-IFE	kolawoletimothy43@gmail.com	Yorùbá	yor	Nil	Hausa	Mrs Adedeji Olukemi	45 - 54 years	2024-03-07	House 3	7	Yes	Yes	Yes	Yes	2	1	4	5	1	4	5	Yes	Yes	Yes	Yes	Yes	Yes	Yes	Yes	Yes	Yes	Yes	All use the language	All use the language	All use the language	All use the language	All use the language	All use the language
2024-03-07 02:33:22	Real data capture	South West	Prof. Harrison Adeniyi & Prof. Ayo Yusuff	Osun	Dr. Kola Adeniyi	Odo Otin	Okuku	8.02622	4.67827	Timothy Kolawole	OAU, ILE-IFE	kolawoletimothy43@gmail.com	Yorùbá	yor	Nil	Hausa, Tapa, Tivi	Mrs Abegunde	45 - 54 years	2024-03-07	House 4	6	Yes	Yes	Yes	Yes	0	3	1	2	3	1	2	Yes	Yes	Yes	Not Applicable	Not Applicable	Not Applicable	Not Applicable	Yes	Yes	Yes	Yes	All use the language	All use the language	All use the language	All use the language	All use the language	All use the language
2024-03-07 03:59:30	Real data capture	South West	Prof. Harrison Adeniyi & Prof. Ayo Yusuff	Osun	Dr. Kola Adeniyi	Boripe	Iragbiji	7.91232	4.69291	Timothy Kolawole	OAU, ILE-IFE	kolawoletimothy43@gmail.com	Yoruba	yor	Nil	Igbo, Fulani (Exonym) and Agatu (Exonym)	Odewale Taiwo	35 - 44 years	2024-03-07	House 1	5	Yes	Yes	Yes	Yes	0	1	2	2	1	2	2	Yes	Yes	Yes	Not Applicable	Not Applicable	Not Applicable	Yes	Yes	Yes	Yes	Yes	All use the language	All use the language	All use the language	All use the language	All use the language	All use the language
2024-03-07 04:10:37	Real data capture	South West	Prof. Harrison Adeniyi & Prof. Ayo Yusuff	Osun	Dr. Kola Adeniyi	Boripe	Iragbiji	7.91232	4.69291	Timothy Kolawole	OAU, ILE-IFE	kolawoletimothy43@gmail.com	Yorùbá	yor	Nil	Hausa and Fulani	Oyelade Adewale	35 - 44 years	2024-03-07	House 2	6	Yes	Yes	Yes	Yes	0	2	2	4	2	2	4	Yes	Yes	Yes	Not Applicable	Not Applicable	Not Applicable	Yes	Yes	Yes	Yes	Yes	All use the language	All use the language	All use the language	All use the language	All use the language	All use the language
2024-03-07 04:25:51	Real data capture	South West	Prof. Harrison Adeniyi & Prof. Ayo Yusuff	Osun	Dr. Kola Adeniyi	Boripe	Iragbiji	7.91232	4.69291	Timothy Kolawole	OAU, ILE-IFE	kolawoletimothy43@gmail.com	Yorùbá	yor	Nil	Hausa	Kolawole Adeola	35 - 44 years	2024-03-07	House 3	4	Yes	Yes	Yes	Yes	0	0	2	1	0	2	1	Yes	Yes	Yes	Not Applicable	Not Applicable	Not Applicable	Yes	Yes	Yes	Yes	Yes	All use the language	All use the language	All use the language	All use the language	All use the language	All use the language
2024-03-07 04:29:47	Real data capture	South West	Prof. Harrison Adeniyi & Prof. Ayo Yusuff	Ondo	Dr. Simon Olaogun	Akoko North-West	Okeagbe	7.64355	5.75873	Ayodele Samuel	Aodu House, Graceland Avenue Ayegunle Oka Akoko	samuelayodeleoye@gmail.com	Oke Agbe		Yoruba	Àfá, Àjè, Ògè and Ìdò	Mrs. Tanimola Ajayi	45 - 54 years	2024-02-28	House 3	11	Yes	Yes	Yes	Yes	2	3	4	4	1	2	0	Yes	No	No	Yes	Yes	Yes	No	I don't know	I don't know	I don't know	I don't know	Parent(s) use the language	All use the language	Parent(s) use the language	All use the language	None use the language	Parent(s) use the language
2024-03-07 04:46:04	Real data capture	South West	Prof. Harrison Adeniyi & Prof. Ayo Yusuff	Ondo	Dr. Simon Olaogun	Akoko North-West	Okeagbe	7.64355	5.75873	Ayodele Samuel	Aodu House, Graceland Avenue Ayegunle Oka Akoko Ondo State.	samuelayodeleoye@gmail.com	Oke Agbe		Yoruba	Àfá, Àjè, Ògè and Ìdò	Chief Biodun Adeola	65 and above	2024-02-28	House 4	10	Yes	Yes	Yes	Yes	0	5	3	1	5	3	1	Yes	Yes	Yes	Not Applicable	Not Applicable	Not Applicable	Yes	Yes	Yes	Yes	I don't know	All use the language	All use the language	All use the language	All use the language	All use the language	All use the language
2024-03-07 05:45:30	Real data capture	South West	Prof. Harrison Adeniyi & Prof. Ayo Yusuff	Osun	Dr. Kola Adeniyi	Boripe	Iragbiji	7.91232	4.69291	Timothy Kolawole	OAU, ILE-IFE	kolawoletimothy43@gmail.com	Yorùbá	yor	Nil	Hausa	Abiodun Isaac	35 - 44 years	2024-03-07	House 4	10	Yes	Yes	Yes	Yes	1	5	2	3	5	2	3	Yes	Yes	Yes	Yes	Yes	Yes	Yes	Yes	Yes	Yes	Yes	All use the language	All use the language	All use the language	All use the language	All use the language	All use the language
2024-03-07 05:57:41	Real data capture	South West	Prof. Harrison Adeniyi & Prof. Ayo Yusuff	Ondo	Dr. Simon Olaogun	Akoko North-West	Okeagbe	7.64355	5.75873	Ayodele Samuel	Aodu House, Graceland Avenue Ayegunle Oka Akoko	samuelayodeleoye@gmail.com	Oke Agbe		Yoruba	Àfá, Àjè, Ògè and Ìdò	Mr.Tope Omotere	45 - 54 years	2024-02-28	House 5	8	Yes	Yes	Yes	Yes	1	2	3	2	0	0	0	Yes	No	No	Yes	Yes	Yes	No	I don't know	I don't know	I don't know	I don't know	Parent(s) use the language	Parent(s) use the language	Parent(s) use the language	Parent(s) use the language	None use the language	Parent(s) use the language
2024-03-07 07:24:15	Real data capture	South West	Prof. Harrison Adeniyi & Prof. Ayo Yusuff	Osun	Dr. Kola Adeniyi	Boluwaduro	Otan Ayegbaju	7.94816	4.80779	Timothy Kolawole	OAU, ILE-IFE	kolawoletimothy43@gmail.com	Yorùbá	yor	Nil	English, Hausa and Cotonou(Exonym)	Peter Olusola	25 - 34 years	2024-03-07	House 1	11	Yes	Yes	Yes	Yes	2	4	3	7	4	3	7	Yes	Yes	Yes	Yes	Yes	Yes	Yes	Yes	Yes	Yes	Yes	All use the language	All use the language	All use the language	All use the language	All use the language	All use the language
2024-03-07 07:47:48	Real data capture	South West	Prof. Harrison Adeniyi & Prof. Ayo Yusuff	Osun	Dr. Kola Adeniyi	Boluwaduro	Otan Ayegbaju	7.94816	4.80779	Timothy Kolawole	OAU, ILE-IFE	kolawoletimothy43@gmail.com	Yoruba	yor	Nil	Hausa, Gara (exonym)	Mayowa Jumat	25 - 34 years	2024-03-07	House 2	10	Yes	Yes	Yes	Yes	0	8	0	0	8	0	0	Yes	Yes	Yes	Not Applicable	Not Applicable	Not Applicable	Yes	Yes	Yes	Yes	Yes	All use the language	All use the language	All use the language	All use the language	All use the language	All use the language
2024-03-07 08:03:23	Real data capture	South West	Prof. Harrison Adeniyi & Prof. Ayo Yusuff	Osun	Dr. Kola Adeniyi	Boluwaduro	Otan Ayegbaju	7.94816	4.80779	Timothy Kolawole	OAU, ILE-IFE	kolawoletimothy43@gmail.com	Yorùbá	yor	Nil	Hausa	Muritala Opeyemi	45 - 54 years	2024-03-07	House 3	7	Yes	Yes	Yes	Yes	0	3	2	2	3	2	2	Yes	Yes	Yes	Not Applicable	Not Applicable	Not Applicable	Yes	Yes	Yes	Yes	Yes	All use the language	All use the language	All use the language	All use the language	All use the language	All use the language
2024-03-07 11:41:15	Real data capture	South West	Prof. Harrison Adeniyi & Prof. Ayo Yusuff	Osun	Dr. Kola Adeniyi	Atakunmosa West	Iperindo	7.50345	4.82916	Ismail Yusuf	Department of linguistics and African languages Obafemi Awolowo University Ile-Ife Osun state Nigeria	yiabayomi@gmail.com	Ijesa	Yor	Ijesa	Standard Yoruba, English and Pidgin English	Mr. Alade	35 - 44 years	2024-03-06	House 3	5	Yes	Yes	Yes	Yes	0	2	1	1	2	1	1	Yes	Yes	Yes	Not Applicable	Not Applicable	Not Applicable	Yes	I don't know	No	No	I don't know	Children use the language	Parent(s) use the language	Parent(s) use the language	All use the language	All use the language	Parent(s) use the language
2024-03-07 11:54:22	Real data capture	South West	Prof. Harrison Adeniyi & Prof. Ayo Yusuff	Osun	Dr. Kola Adeniyi	Atakunmosa West	Iperindo	7.50345	4.82916	Ismail Yusuf	Department of linguistics and African languages Obafemi Awolowo University Ile-Ife.	yiabayomi@gmail.com	Ijesa	Yor	Ijesa	Standard Yoruba, English and Pidgin English	Mr. Abimbola	25 - 34 years	2024-03-06	House 4	5	Yes	Yes	Yes	Yes	2	1	0	0	1	0	0	Yes	Yes	Yes	Yes	Yes	Yes	Yes	No	No	No	No	Parent(s) use the language	Parent(s) use the language	Parent(s) use the language	Parent(s) use the language	Parent(s) use the language	All use the language
2024-03-07 12:06:36	Real data capture	South West	Prof. Harrison Adeniyi & Prof. Ayo Yusuff	Osun	Dr. Kola Adeniyi	Atakunmosa West	Iperindo	7.50345	4.82916	Ismail Yusuf	Department of linguistics and African languages Obafemi Awolowo University Ile-Ife	yiabayomi@gmail.com	Ijesa	Yor	Ijesa	Standard Yoruba, English and Pidgin English	Mrs. Damilola	25 - 34 years	2024-03-06	House 5	3	Yes	Yes	Yes	Yes	0	0	1	0	0	1	0	No	Yes	No	Not Applicable	Not Applicable	Not Applicable	Not Applicable	No	No	No	No	Parent(s) use the language	Parent(s) use the language	Parent(s) use the language	Parent(s) use the language	Parent(s) use the language	Parent(s) use the language
2024-03-07 12:45:48	Real data capture	South West	Prof. Harrison Adeniyi & Prof. Ayo Yusuff	Osun	Dr. Kola Adeniyi	Oriade	Ijebu-Jesa	7.67199	4.81726	Ismail Yusuf	Department of linguistics and African languages Obafemi Awolowo University Ile-Ife	yiabayomi@gmail.com	Ijesa	Yor	Ijesa	Standard Yoruba, English and Pidgin English	Mrs. Oyebisi Peace	55 - 64 years	2024-03-07	House 1	5	Yes	Yes	Yes	Yes	1	2	1	0	2	1	0	No	Yes	No	Yes	No	Yes	Yes	No	No	No	No	All use the language	All use the language	All use the language	All use the language	All use the language	All use the language
2024-03-07 13:08:04	Real data capture	South West	Prof. Harrison Adeniyi & Prof. Ayo Yusuff	Osun	Dr. Kola Adeniyi	Oriade	Ijebu-Jesa	7.67199	4.81726	Ismail Yusuf	Department of linguistics and African languages Obafemi Awolowo University Ile-Ife	yiabayomi@gmail.com	Ijesa	Yor	Ijesa	Standard Yoruba, English and Pidgin English	Adekunle Taiwo	45 - 54 years	2024-03-07	House 2	5	Yes	Yes	Yes	Yes	1	2	1	1	2	1	1	Yes	Yes	Yes	Yes	Yes	Yes	Yes	Yes	Yes	Yes	Yes	All use the language	All use the language	All use the language	All use the language	All use the language	All use the language
2024-03-07 14:15:33	Real data capture	South West	Prof. Harrison Adeniyi & Prof. Ayo Yusuff	Osun	Dr. Kola Adeniyi	Oriade	Ijebu-Jesa	7.67199	4.81726	Ismail Yusuf	Department of linguistics and African languages Obafemi Awolowo University Ile-Ife	yiabayomi@gmail.com	Ijesa	Yor	Ijesa	Standard Yoruba, english, and Pidgin English	Abiola Toheeb Olamide	25 - 34 years	2024-03-07	House 3	6	Yes	Yes	Yes	Yes	0	1	3	0	1	3	0	Yes	Yes	Yes	No	No	No	Yes	Yes	Yes	Yes	Yes	All use the language	All use the language	Parent(s) use the language	All use the language	All use the language	All use the language
2024-03-07 14:27:00	Real data capture	South West	Prof. Harrison Adeniyi & Prof. Ayo Yusuff	Osun	Dr. Kola Adeniyi	Oriade	Ijebu-Jesa	7.67199	4.81726	Ismail Yusuf	Obafemi Awolowo University Ile-Ife Osun state Nigeria	yiabayomi@gmail.com	Ijesa	YOR	Ijesa	Standard Yoruba, English and Pidgin English	Akeem Amidat Ajoke	25 - 34 years	2024-03-07	House 4	4	Yes	Yes	Yes	Yes	2	1	1	0	1	1	0	Yes	Yes	Yes	Yes	Yes	Yes	Yes	Yes	Yes	Yes	Yes	All use the language	All use the language	Parent(s) use the language	All use the language	All use the language	All use the language
2024-03-07 14:43:35	Real data capture	South West	Prof. Harrison Adeniyi & Prof. Ayo Yusuff	Osun	Dr. Kola Adeniyi	Oriade	Ijebu-Jesa	7.67199	4.81726	Ismail Yusuf	Obafemi Awolowo University Ile-Ife Osun state Nigeria	yiabayomi@gmail.com	Ijesa	YOR	Ijesa	Standard Yoruba, English and Pidgin English	Adeolu John Ibukunoluwa	35 - 44 years	2024-03-07	House 5	4	No	Yes	No	Yes	0	1	2	0	1	2	0	No	No	Yes	No	No	No	Yes	Yes	No	Yes	No	Parent(s) use the language	Parent(s) use the language	Parent(s) use the language	All use the language	All use the language	All use the language
2024-03-07 20:32:12	Real data capture	South West	Prof. Harrison Adeniyi & Prof. Ayo Yusuff	Osun	Dr. Kola Adeniyi	Obokun	Ibokun	7.78544	4.71393	Ismail Yusuf	Department of linguistics and African languages Obafemi Awolowo University Ile-Ife	yiabayomi@gmail.com	Ijesa	Yor	Ijesa	Standard Yoruba, English and Pidgin English	Mrs. Adesewa Owoeye	55 - 64 years	2024-03-07	House 1	6	Yes	Yes	Yes	Yes	1	2	1	1	2	1	1	Yes	Yes	Yes	Yes	Yes	Yes	Not Applicable	No	No	No	No	All use the language	All use the language	All use the language	All use the language	All use the language	All use the language
2024-03-07 20:43:02	Real data capture	South West	Prof. Harrison Adeniyi & Prof. Ayo Yusuff	Osun	Dr. Kola Adeniyi	Obokun	Ibokun	7.78544	4.71393	Ismail Yusuf	Department of linguistics and African languages Obafemi Awolowo University Ile-Ife	yiabayomi@gmail.com	Ijesa	Yor	Ijesa	Standard Yoruba, English and Pidgin English	Adefarasin	45 - 54 years	2024-03-07	House 2	4	Yes	Yes	Yes	Yes	0	2	0	0	2	0	0	Yes	Yes	Yes	Not Applicable	Not Applicable	Not Applicable	Yes	I don't know	I don't know	I don't know	I don't know	All use the language	All use the language	All use the language	All use the language	All use the language	All use the language
2024-03-07 20:51:57	Real data capture	South West	Prof. Harrison Adeniyi & Prof. Ayo Yusuff	Osun	Dr. Kola Adeniyi	Obokun	Ibokun	7.78544	4.71393	Ismail Yusuf	Department of linguistics and African languages Obafemi Awolowo University Ile-Ife.	yiabayomi@gmail.com	Ijesa	Yor	Ijesa	Standard Yoruba, English and Pidgin English	Mrs. Adebanjo	35 - 44 years	2024-03-07	House 3	3	No	Yes	No	Yes	0	2	0	1	1	0	0	Not Applicable	Not Applicable	Yes	Not Applicable	Not Applicable	Not Applicable	Not Applicable	I don't know	I don't know	I don't know	I don't know	Parent(s) use the language	Parent(s) use the language	Parent(s) use the language	Parent(s) use the language	Parent(s) use the language	Parent(s) use the language
2024-03-07 21:22:53	Real data capture	South West	Prof. Harrison Adeniyi & Prof. Ayo Yusuff	Osun	Dr. Kola Adeniyi	Boluwaduro	Otan Ayegbaju	7.94816	4.80779	Timothy Kolawole	OAU, ILE-IFE	kolawoletimothy43@gmail.com	Yorùbá	yor	Nil	Fulani (Exonym) and Gara (exonym)	Mr Faleti Ayodeji	25 - 34 years	2024-03-07	House 4	6	Yes	Yes	Yes	Yes	2	2	2	1	2	2	1	Yes	Yes	Yes	Yes	Yes	Yes	Yes	Yes	Yes	Yes	Yes	All use the language	All use the language	All use the language	All use the language	All use the language	All use the language
2024-03-08 06:23:18	Real data capture	South West	Prof. Harrison Adeniyi & Prof. Ayo Yusuff	Ondo	Dr. Simon Olaogun	Akoko North-East	Ikare	7.52934	5.75291	Ayodele Samuel	Aodu House Graceland Avenue Ayegunle Oka Akoko	samuelayodeleoye@gmail.com	Ikare		Yoruba	None	Alhaji Hassan Adeola	65 and above	2024-02-28	House 1	16	Yes	Yes	Yes	Yes	0	6	8	3	0	0	0	No	No	No	Not Applicable	Not Applicable	Not Applicable	No	I don't know	Yes	I don't know	I don't know	None use the language	None use the language	None use the language	None use the language	None use the language	None use the language
2024-03-08 06:38:41	Real data capture	South West	Prof. Harrison Adeniyi & Prof. Ayo Yusuff	Ondo	Dr. Simon Olaogun	Akoko North-East	Ikare	7.52934	5.75291	Ayodele Samuel	Aodu House, Graceland Avenue Ayegunle Oka Akoko	samuelayodeleoye@gmail.com	Ikare		Ikare	Nons	Alhaji Ajaguna Ismaila Olarenwaju	65 and above	2024-02-28	House 2	14	Yes	Yes	Yes	Yes	0	4	8	1	3	2	0	Yes	Yes	Yes	Not Applicable	Not Applicable	Not Applicable	Yes	I don't know	Yes	I don't know	I don't know	All use the language	All use the language	All use the language	All use the language	Parent(s) use the language	All use the language
2024-03-08 06:54:50	Real data capture	South West	Prof. Harrison Adeniyi & Prof. Ayo Yusuff	Ondo	Dr. Simon Olaogun	Akoko North-East	Ikare	7.52934	5.75291	Ayodele Samuel	Aodu House Graceland Avenue Ayegunle Oka Akoko	samuelayodeleoye@gmail.com	Ikare		Ikare	Yoruba	Mr. Lawal Tajudeen	55 - 64 years	2024-02-28	House 3	2	Yes	Yes	Yes	Yes	0	2	4	1	0	0	0	No	No	No	Not Applicable	Not Applicable	Not Applicable	No	Yes	Yes	Yes	I don't know	None use the language	None use the language	None use the language	None use the language	None use the language	None use the language
2024-03-08 07:11:27	Real data capture	South West	Prof. Harrison Adeniyi & Prof. Ayo Yusuff	Ondo	Dr. Simon Olaogun	Akoko North-East	Ikare	7.52934	5.75291	Ayodele Samuel	Aodu House Graceland Avenue Ayegunle Oka Akoko	samuelayodeleoye@gmail.com	Ikare		Ikare	Yoruba	Mr. Ajaguna Aladenoye Taiwo	45 - 54 years	2024-02-28	House 4	4	Yes	Yes	Yes	Yes	0	2	2	2	1	1	0	Yes	No	No	Not Applicable	Not Applicable	Not Applicable	No	Yes	Yes	I don't know	I don't know	Parent(s) use the language	Parent(s) use the language	Parent(s) use the language	Parent(s) use the language	None use the language	Parent(s) use the language
2024-03-08 07:34:36	Real data capture	South West	Prof. Harrison Adeniyi & Prof. Ayo Yusuff	Ondo	Dr. Simon Olaogun	Akoko North-East	Ikare	7.52934	5.75291	Ayodele Samuel	Aodu House Graceland Avenue Ayegunle Oka Akoko	samuelayodeleoye@gmail.com	Ikare		Ikare	Yoruba	Mr. Gbadamosi Tajudeen	35 - 44 years	2024-02-28	House 5	7	Yes	Yes	Yes	Yes	2	2	1	3	2	1	3	Yes	Yes	No	Yes	Yes	Yes	Yes	Yes	Yes	I don't know	I don't know	All use the language	All use the language	All use the language	All use the language	All use the language	All use the language
2024-03-08 08:00:22	Real data capture	South West	Prof. Harrison Adeniyi & Prof. Ayo Yusuff	Ondo	Dr. Simon Olaogun	Akoko South-East	Isua	7.45482	5.9103	Ayodele Samuel	Aodu House Graceland Avenue Ayegunle Oka Akoko	samuelayodeleoye@gmail.com	Isua		Isua	Yoruba	Mrs. Audu Yemisi	45 - 54 years	2024-02-29	House 1	3	Yes	Yes	Yes	Yes	2	1	0	0	0	0	0	No	No	No	Yes	Yes	No	No	Yes	Yes	I don't know	I don't know	None use the language	None use the language	None use the language	None use the language	None use the language	None use the language
2024-03-08 08:23:45	Real data capture	South West	Prof. Harrison Adeniyi & Prof. Ayo Yusuff	Ondo	Dr. Simon Olaogun	Akoko South-East	Isua	7.45482	5.9103	Ayodele Samuel	Aodu House Graceland Avenue Ayegunle Oka	samuelayodeleoye@gmail.com	Isua		Isua	Yoruba	Mrs. Salawu Bola	45 - 54 years	2024-02-29	House 2	2	Yes	Yes	Yes	Yes	0	2	2	0	0	0	0	Yes	No	No	Not Applicable	Not Applicable	Not Applicable	No	Yes	Yes	I don't know	I don't know	None use the language	None use the language	None use the language	Parent(s) use the language	None use the language	Parent(s) use the language
2024-03-08 08:46:49	Real data capture	South West	Prof. Harrison Adeniyi & Prof. Ayo Yusuff	Ondo	Dr. Simon Olaogun	Akoko South-East	Isua	7.45482	5.9103	Ayodele Samuel	Aodu House Graceland Avenue Ayegunle Oka	samuelayodeleoye@gmail.com	Isua		Isua	Yoruba	Mr. Asooto Femi Friday	45 - 54 years	2024-02-29	House 3	2	Yes	Yes	Yes	Yes	0	2	3	2	0	0	0	Yes	No	No	Not Applicable	Not Applicable	Not Applicable	No	I don't know	I don't know	I don't know	I don't know	None use the language	None use the language	None use the language	None use the language	None use the language	None use the language
2024-03-08 09:13:29	Real data capture	South West	Prof. Harrison Adeniyi & Prof. Ayo Yusuff	Ondo	Dr. Simon Olaogun	Akoko South-East	Isua	7.45482	5.9103	Ayodele Samuel	Aodu House Graceland Avenue Ayegunle Oka	samuelayodeleoye@gmail.com	Isua		Isua	Yoruba	Mr. Folorunsho Kolade	45 - 54 years	2024-02-29	House 4	8	Yes	Yes	Yes	Yes	1	2	3	2	2	3	2	Yes	Yes	Yes	Yes	Yes	Yes	Yes	Yes	Yes	Yes	I don't know	All use the language	All use the language	All use the language	All use the language	All use the language	All use the language
2024-03-08 09:31:01	Real data capture	South West	Prof. Harrison Adeniyi & Prof. Ayo Yusuff	Ondo	Dr. Simon Olaogun	Akoko South-East	Isua	7.45482	5.9103	Ayodele Samuel	Aodu House Graceland Avenue Ayegunle Oka Akoko	samuelayodeleoye@gmail.com	Isua		Isua	Yoruba	Mr. Adewale Ajayi	45 - 54 years	2024-02-29	House 5	8	Yes	Yes	Yes	Yes	1	3	4	3	3	4	3	Yes	Yes	Yes	Yes	Yes	Yes	Yes	I don't know	I don't know	I don't know	I don't know	All use the language	All use the language	All use the language	All use the language	All use the language	All use the language
2024-03-08 21:55:59	Real data capture	South West	Prof. Harrison Adeniyi & Prof. Ayo Yusuff	Osun	Dr. Kola Adeniyi	Odo Otin	Okuku	8.02622	4.67827	Timothy Kolawole	OAU, ILE-IFE	kolawoletimothy43@gmail.com	Yorùbá	yor	Nil	Igbo and English	Afolabi, M.A	45 - 54 years	2024-03-07	House 5	8	Yes	Yes	Yes	Yes	0	4	3	3	4	3	3	Yes	Yes	Yes	Not Applicable	Not Applicable	Not Applicable	Yes	Yes	Yes	Yes	Yes	All use the language	All use the language	All use the language	All use the language	All use the language	All use the language
2024-03-08 22:09:35	Real data capture	South West	Prof. Harrison Adeniyi & Prof. Ayo Yusuff	Osun	Dr. Kola Adeniyi	Boripe	Iragbiji	7.91232	4.69291	Timothy Kolawole	OAU, ILE-IFE	kolawoletimothy43@gmail.com	Yoruba	yor	NIL	Hausa	Ahmed Usman	35 - 44 years	2024-03-07	House 5	3	Yes	Yes	Yes	Yes	0	0	1	1	0	1	1	Yes	Yes	Yes	Not Applicable	Not Applicable	Not Applicable	Not Applicable	Yes	Yes	Yes	Yes	All use the language	All use the language	All use the language	All use the language	All use the language	All use the language
2024-03-08 22:29:44	Real data capture	South West	Prof. Harrison Adeniyi & Prof. Ayo Yusuff	Osun	Dr. Kola Adeniyi	Boluwaduro	Otan Ayegbaju	7.94816	4.80779	Timothy Kolawole	OAU, ILE-IFE	kolawoletimothy43@gmail.com	Yorùbá	yor	NIL	Tapa, Igbira (Exonym)	Jimoh Abdullahi	45 - 54 years	2024-03-07	House 5	8	Yes	Yes	Yes	Yes	1	2	3	2	2	3	2	Yes	Yes	Yes	Yes	Yes	Yes	Yes	Yes	Yes	Yes	Yes	All use the language	All use the language	All use the language	All use the language	All use the language	All use the language
2024-03-08 22:54:00	Real data capture	South West	Prof. Harrison Adeniyi & Prof. Ayo Yusuff	Osun	Dr. Kola Adeniyi	Ila	Ila Orangun	8.01022	4.91292	Timothy Kolawole	kolawoletimothy43@gmail.com	kolawoletimothy43@gmail.com	Yorùbá (Ìgbómìnà Dialect)	yor	Ìgbómìnà	Hausa, Fulani	Comrade Tiamiyu Abdullahi	35 - 44 years	2024-03-08	House 1	5	Yes	Yes	Yes	Yes	0	3	0	0	3	0	3	Yes	Yes	Yes	Not Applicable	Not Applicable	Not Applicable	Yes	No	No	No	No	All use the language	All use the language	All use the language	All use the language	All use the language	All use the language
2024-03-09 01:10:49	Real data capture	South West	Prof. Harrison Adeniyi & Prof. Ayo Yusuff	Osun	Dr. Kola Adeniyi	Ila	Ila Orangun	8.01022	4.91292	Timothy Kolawole	OAU, ILE-IFE	kolawoletimothy43@gmail.com	Yorùbá (Ìgbómìnà Dialect)	yor	Ìgbómìnà	Hausa and Igbo	Adeleke Olusola	45 - 54 years	2024-03-08	House 2	6	Yes	Yes	Yes	Yes	1	3	0	3	3	0	3	Yes	Yes	No	Yes	Yes	Yes	No	No	No	No	No	Parent(s) use the language	Parent(s) use the language	Parent(s) use the language	Parent(s) use the language	Parent(s) use the language	Parent(s) use the language
2024-03-09 01:43:37	Real data capture	South West	Prof. Harrison Adeniyi & Prof. Ayo Yusuff	Osun	Dr. Kola Adeniyi	Obokun	Ibokun	7.78544	4.71393	Ismail Yusuf	Department of linguistics and African languages Obafemi Awolowo University Ile-Ife	yiabayomi@gmail.com	Ijesa	Yor	Ijesa	Standard Yoruba, English and Pidgin English	Mr. Alabi	35 - 44 years	2024-03-07	House 4	4	Yes	Yes	Yes	Yes	0	0	2	0	0	1	0	Yes	No	No	Not Applicable	Not Applicable	Not Applicable	No	I don't know	No	No	I don't know	None use the language	None use the language	None use the language	None use the language	None use the language	None use the language
2024-03-09 02:06:50	Real data capture	South West	Prof. Harrison Adeniyi & Prof. Ayo Yusuff	Osun	Dr. Kola Adeniyi	Obokun	Ibokun	7.78544	4.71393	Ismail Yusuf	Department of linguistics and African languages Obafemi Awolowo University Ile-Ife.	yiabayomi@gmail.com	Ijesa	Yor	Ijesa	Standard Yoruba, English language and Pidgin English	Mrs. Falade	45 - 54 years	2024-03-07	House 5	9	Yes	Yes	Yes	Yes	2	3	2	1	3	2	1	Yes	Yes	Yes	Yes	Yes	Yes	Yes	Yes	Yes	Yes	Yes	All use the language	All use the language	All use the language	All use the language	All use the language	All use the language
2024-03-09 04:06:22	Real data capture	South West	Prof. Harrison Adeniyi & Prof. Ayo Yusuff	Ondo	Dr. Simon Olaogun	Akoko South-West	Oka	7.45682	5.80253	Ayodele Samuel	Aodu House Graceland Avenue Ayegunle Oka Akoko	samuelayodeleoye@gmail.com	Oka		Oka	Yoruba	Mr. Arewa Kayode	45 - 54 years	2024-02-29	House 1	3	Yes	Yes	Yes	Yes	1	2	1	1	0	0	0	Yes	No	No	Yes	Yes	No	No	I don't know	I don't know	I don't know	I don't know	None use the language	None use the language	None use the language	None use the language	None use the language	None use the language
2024-03-09 04:15:13	Real data capture	South West	Prof. Harrison Adeniyi & Prof. Ayo Yusuff	Ondo	Dr. Simon Olaogun	Akoko South-West	Oka	7.45682	5.80253	Ayodele Samuel	Aodu House Graceland Avenue Ayegunle Oka Akoko	samuelayodeleoye@gmail.com	Oka		Oka	Yoruba	Mr. Alani Ibitoye	55 - 64 years	2024-02-29	House 2	7	Yes	Yes	Yes	Yes	0	3	2	0	3	2	0	Yes	Yes	Yes	Not Applicable	Not Applicable	Not Applicable	Yes	I don't know	I don't know	I don't know	I don't know	All use the language	All use the language	All use the language	All use the language	All use the language	All use the language
2024-03-09 04:24:39	Real data capture	South West	Prof. Harrison Adeniyi & Prof. Ayo Yusuff	Ondo	Dr. Simon Olaogun	Akoko South-West	Oka	7.45682	5.80253	Ayodele Samuel	Aodu House Graceland Avenue Ayegunle Oka Akoko	samuelayodeleoye@gmail.com	Oka		Oka	Yoruba	Mrs. Grace Ale	55 - 64 years	2024-02-29	House 3	5	No	Yes	Not Applicable	Yes	0	2	2	0	2	2	0	Not Applicable	Not Applicable	Yes	Not Applicable	Not Applicable	Not Applicable	Yes	I don't know	I don't know	I don't know	I don't know	All use the language	All use the language	All use the language	All use the language	All use the language	All use the language
2024-03-09 04:37:33	Real data capture	South West	Prof. Harrison Adeniyi & Prof. Ayo Yusuff	Ondo	Dr. Simon Olaogun	Akoko South-West	Oka	7.45682	5.80253	Ayodele Samuel	Aodu House Graceland Avenue Ayegunle Oka Akoko	samuelayodeleoye@gmail.com	Oka		Oka	Yoruba	Mr. Samuel Ibikunle	45 - 54 years	2024-02-29	House 4	3	Yes	Yes	Yes	Yes	1	3	3	2	0	0	0	Yes	No	No	Yes	Yes	Not Applicable	No	I don't know	I don't know	I don't know	I don't know	Parent(s) use the language	Parent(s) use the language	Parent(s) use the language	Parent(s) use the language	Parent(s) use the language	Parent(s) use the language
2024-03-09 04:53:04	Real data capture	South West	Prof. Harrison Adeniyi & Prof. Ayo Yusuff	Ondo	Dr. Simon Olaogun	Akoko South-West	Oka	7.45682	5.80253	Ayodele Samuel	Aodu House Graceland Avenue Ayegunle Oka Akoko	samuelayodeleoye@gmail.com	Oka		Oka	Yoruba	Alhaji Oluwole Akindele	55 - 64 years	2024-02-29	House 5	2	Yes	Yes	Yes	Yes	0	3	2	0	0	0	0	No	No	No	Not Applicable	Not Applicable	Not Applicable	No	No	I don't know	No	No	None use the language	None use the language	None use the language	None use the language	None use the language	None use the language
2024-03-09 05:15:48	Real data capture	South West	Prof. Harrison Adeniyi & Prof. Ayo Yusuff	Ondo	Dr. Simon Olaogun	Ose	Ifon	6.9287	5.77525	Ayodele Samuel	Aodu House Graceland Avenue Ayegunle Oka Akoko	samuelayodeleoye@gmail.com	Ifon		Ifon	Yoruba	Mr. Samuel Anjorin Awodumila	65 and above	2024-03-02	House 1	6	Yes	Yes	Yes	Yes	0	2	2	0	0	0	0	Yes	No	No	Not Applicable	Not Applicable	Not Applicable	No	I don't know	I don't know	I don't know	I don't know	None use the language	None use the language	None use the language	None use the language	None use the language	Parent(s) use the language
2024-03-09 05:40:15	Real data capture	South West	Prof. Harrison Adeniyi & Prof. Ayo Yusuff	Ondo	Dr. Simon Olaogun	Ose	Ifon	6.9287	5.77525	Ayodele Samuel	Aodu House Graceland Avenue Ayegunle Oka Akoko	samuelayodeleoye@gmail.com	Ifon		Ifon	Yoruba	Mr. Oladele Ijanusi	45 - 54 years	2024-03-02	House 2	7	Yes	Yes	Yes	Yes	2	2	2	0	2	2	0	Yes	Yes	Yes	Yes	Yes	Yes	Yes	I don't know	I don't know	I don't know	I don't know	All use the language	All use the language	All use the language	All use the language	All use the language	All use the language
2024-03-09 05:53:00	Real data capture	South West	Prof. Harrison Adeniyi & Prof. Ayo Yusuff	Ondo	Dr. Simon Olaogun	Ose	Ifon	6.9287	5.77525	Ayodele Samuel	Aodu House Graceland Avenue Ayegunle Oka Akoko	samuelayodeleoye@gmail.com	Ifon		Ifon	Yoruba	Mr. Kunle Ajana	55 - 64 years	2024-03-02	House 3	6	Yes	Yes	Yes	Yes	0	2	2	1	1	1	0	Yes	Yes	Yes	Yes	Not Applicable	Not Applicable	No	No	No	No	No	Parent(s) use the language	Parent(s) use the language	Parent(s) use the language	Parent(s) use the language	Parent(s) use the language	Parent(s) use the language
2024-03-09 06:04:45	Real data capture	South West	Prof. Harrison Adeniyi & Prof. Ayo Yusuff	Ondo	Dr. Simon Olaogun	Ose	Ifon	6.9287	5.77525	Ayodele Samuel	Aodu House Graceland Avenue Ayegunle Oka Akoko	samuelayodeleoye@gmail.com	Ifon		Ifon	Yoruba	Mrs. Funke Adeniyi	55 - 64 years	2024-03-02	House 4	5	No	Yes	Not Applicable	Yes	0	1	3	0	0	0	0	Not Applicable	Not Applicable	No	Not Applicable	Not Applicable	Not Applicable	No	I don't know	I don't know	I don't know	I don't know	None use the language	None use the language	None use the language	None use the language	None use the language	Parent(s) use the language
2024-03-09 06:32:49	Real data capture	South West	Prof. Harrison Adeniyi & Prof. Ayo Yusuff	Ondo	Dr. Simon Olaogun	Ose	Ifon	6.9287	5.77525	Ayodele Samuel	Aodu House Graceland Avenue Ayegunle Oka Akoko	samuelayodeleoye@gmail.com	Ifon		Ifon	Yoruba	Chief Bayo Akinwunmi	55 - 64 years	2024-03-02	House 5	10	Yes	Yes	Yes	Yes	0	4	3	0	3	1	0	Yes	Yes	Yes	Not Applicable	Not Applicable	Not Applicable	No	I don't know	I don't know	I don't know	I don't know	All use the language	All use the language	All use the language	All use the language	Parent(s) use the language	All use the language
2024-03-09 06:55:43	Real data capture	South West	Prof. Harrison Adeniyi & Prof. Ayo Yusuff	Osun	Dr. Kola Adeniyi	Ila	Ila Orangun	8.01022	4.91292	Timothy Kolawole	OAU, ILE-IFE	kolawoletimothy43@gmail.com	Yorùbá (Ìgbómìnà Dialect)	yor	Ìgbómìnà	Hausa	Jimoh Adeleke	65 and above	2024-03-08	House 3	26	Yes	Yes	Yes	Yes	8	7	6	5	7	6	5	Yes	Yes	Yes	Yes	Yes	Yes	Yes	No	No	No	No	All use the language	All use the language	All use the language	All use the language	All use the language	All use the language
2024-03-09 08:38:58	Real data capture	South West	Prof. Harrison Adeniyi & Prof. Ayo Yusuff	Osun	Dr. Kola Adeniyi	Ife South	Ifetedo	7.18074	4.70599	Ismail Yusuf	Department of linguistics and African languages Obafemi Awolowo University Ile-Ife	yiabayomi@gmail.com	Ife dialect	Yor	Ife dialect	Standard Yoruba, English and Pidgin English	Ajayi Tolulope	45 - 54 years	2024-03-08	House 1	7	Yes	Yes	Yes	Yes	0	3	2	0	3	2	0	Yes	Yes	Yes	No	No	No	Yes	Yes	Yes	Yes	No	All use the language	All use the language	Parent(s) use the language	All use the language	All use the language	All use the language
2024-03-09 08:48:02	Real data capture	South West	Prof. Harrison Adeniyi & Prof. Ayo Yusuff	Osun	Dr. Kola Adeniyi	Ife South	Ifetedo	7.18074	4.70599	Ismail Yusuf	Department of linguistics and African languages Obafemi Awolowo University Ile-Ife	yiabayomi@gmail.com	Standard Yoruba, English and Pidgin English	Yor	Ife dialect	Standard Yoruba, English and Pidgin English	Mr. Ibrahim	45 - 54 years	2024-03-08	House 2	5	Yes	Yes	Yes	Yes	0	2	1	0	2	1	0	No	No	No	No	No	No	No	No	No	No	No	Parent(s) use the language	Parent(s) use the language	Parent(s) use the language	Parent(s) use the language	Parent(s) use the language	Parent(s) use the language
2024-03-09 09:37:59	Real data capture	South West	Prof. Harrison Adeniyi & Prof. Ayo Yusuff	Ondo	Dr. Simon Olaogun	Owo	Owo	7.19612	5.58587	Ayodele Samuel	Aodu House Graceland Avenue Ayegunle Oka Akoko	samuelayodeleoye@gmail.com	Owo		Owo	Yoruba	Olowookere Gbadebo	45 - 54 years	2024-03-02	House 1	7	Yes	Yes	Yes	Yes	1	2	2	1	2	2	1	Yes	Yes	Yes	Yes	Yes	Yes	Yes	Yes	Yes	Yes	Yes	All use the language	All use the language	All use the language	All use the language	All use the language	All use the language
2024-03-09 09:55:17	Real data capture	South West	Prof. Harrison Adeniyi & Prof. Ayo Yusuff	Ondo	Dr. Simon Olaogun	Owo	Owo	7.19612	5.58587	Ayodele Samuel	Aodu House Graceland Avenue Ayegunle Oka Akoko	samuelayodeleoye@gmail.com	Owo		Owo	Yoruba	Mr. Gbolahan Salami	55 - 64 years	2024-03-02	House 2	7	Yes	Yes	Yes	Yes	0	2	3	2	2	3	2	Yes	Yes	Yes	Not Applicable	Not Applicable	Not Applicable	Yes	Yes	Yes	Yes	Yes	All use the language	All use the language	All use the language	All use the language	All use the language	All use the language
2024-03-09 10:06:55	Real data capture	South West	Prof. Harrison Adeniyi & Prof. Ayo Yusuff	Ondo	Dr. Simon Olaogun	Owo	Owo	7.19612	5.58587	Ayodele Samuel	Aodu House Graceland Avenue Ayegunle Oka Akoko	samuelayodeleoye@gmail.com	Owo		Owo	Yoruba	Mr. Bolaji Ayegbusi	55 - 64 years	2024-03-02	House 3	8	Yes	Yes	Yes	Yes	0	3	3	0	3	3	0	Yes	Yes	Yes	Not Applicable	Not Applicable	Not Applicable	Yes	Yes	Yes	Yes	Yes	All use the language	All use the language	All use the language	All use the language	All use the language	All use the language
2024-03-09 10:19:52	Real data capture	South West	Prof. Harrison Adeniyi & Prof. Ayo Yusuff	Ondo	Dr. Simon Olaogun	Owo	Owo	7.19612	5.58587	Ayodele Samuel	Aodu House Graceland Avenue Ayegunle Oka Akoko	samuelayodeleoye@gmail.com	Owo		Owo	Yoruba	Mrs. Abidemi Ojo	65 and above	2024-03-02	House 4	6	No	Yes	Not Applicable	Yes	0	4	0	0	2	0	0	Not Applicable	Not Applicable	Yes	Not Applicable	Not Applicable	Not Applicable	Not Applicable	Yes	Yes	Yes	Yes	Parent(s) use the language	Parent(s) use the language	Parent(s) use the language	All use the language	Parent(s) use the language	All use the language
2024-03-09 10:32:09	Real data capture	South West	Prof. Harrison Adeniyi & Prof. Ayo Yusuff	Ondo	Dr. Simon Olaogun	Owo	Owo	7.19612	5.58587	Ayodele Samuel	Aodu House Graceland Avenue Ayegunle Oka Akoko	samuelayodeleoye@gmail.com	Owp		Owo	Yoruba	Mr. Olatunji Abitogun	45 - 54 years	2024-03-02	House 5	5	Yes	Yes	Yes	Yes	0	2	1	1	2	1	0	Yes	Yes	Yes	Not Applicable	Not Applicable	Not Applicable	Yes	I don't know	Yes	I don't know	I don't know	All use the language	Parent(s) use the language	All use the language	All use the language	All use the language	All use the language
2024-03-10 06:03:17	Real data capture	South West	Prof. Harrison Adeniyi & Prof. Ayo Yusuff	Osun	Dr. Kola Adeniyi	Ila	Ila Orangun	8.01022	4.91292	Timothy Kolawole	OAU, ILE-IFE	kolawoletimothy43@gmail.com	Yorùbá (Ìgbómìnà dialect)	yor	Ìgbómìnà	Tapa and Tiv	Mrs Adeleke Rachael	25 - 34 years	2024-03-08	House 4	15	Yes	Yes	Yes	Yes	2	7	5	6	7	5	6	Yes	Yes	Yes	Yes	Yes	Yes	No	No	No	No	I don't know	Parent(s) use the language	Parent(s) use the language	Parent(s) use the language	Parent(s) use the language	None use the language	Parent(s) use the language
2024-03-10 06:42:54	Real data capture	South West	Prof. Harrison Adeniyi & Prof. Ayo Yusuff	Ekiti	Dr. Adekemi Taiwo	Ekiti East	Omuo Ekiti	7.7264	5.72393	Segun Owoyele Joseph	Ado-Ekiti	owoslibrary@yahoo.com	Omuo Ekiti dialect		Ekiti dialect	Yoruba	Mr Arusiwon Lawrence	55 - 64 years	2024-02-14	House 4	6	Yes	Yes	Yes	Yes	1	1	2	0	1	2	0	Yes	Yes	Yes	Yes	Yes	Yes	Yes	No	No	No	No	Parent(s) use the language	All use the language	All use the language	All use the language	Parent(s) use the language	All use the language
2024-03-10 06:44:32	Real data capture	South West	Prof. Harrison Adeniyi & Prof. Ayo Yusuff	Osun	Dr. Kola Adeniyi	Ila	Ila Orangun	8.01022	4.91292	Timothy Kolawole	OAU, ILE-IFE	kolawoletimothy43@gmail.com	Yorùbá (Ìgbómìnà Dialect)	yor	Nil	Hausa	Adedapo Mulikat	45 - 54 years	2024-03-08	House 5	17	Yes	Yes	Yes	Yes	4	7	6	10	7	6	10	Yes	Yes	Yes	Yes	Yes	Yes	Yes	I don't know	No	No	I don't know	All use the language	All use the language	All use the language	All use the language	All use the language	All use the language
2024-03-10 07:10:03	Real data capture	South West	Prof. Harrison Adeniyi & Prof. Ayo Yusuff	Ekiti	Dr. Adekemi Taiwo	Ekiti East	Omuo Ekiti	7.7264	5.72393	Segun Owoyele Joseph	Ado-Ekiti	owoslibrary@yahoo.com	Omuo Ekiti		Ekiti dialect	Standard Yoruba	Arusiwon Lawrence	55 - 64 years	2024-02-14	House 5	3	Yes	Yes	Yes	Yes	0	1	0	0	1	0	0	Yes	Yes	Yes	Not Applicable	Not Applicable	Not Applicable	Yes	No	No	No	No	All use the language	All use the language	All use the language	Parent(s) use the language	All use the language	All use the language
2024-03-10 20:46:08	Real data capture	South West	Prof. Harrison Adeniyi & Prof. Ayo Yusuff	Osun	Dr. Kola Adeniyi	Ibadan South West	Ifetedo	7.18074	4.70599	Ismail Yusuf	Department of linguistics and African languages Obafemi Awolowo University Ile-Ife	yiabayomi@gmail.com	Ife dialect	Yor	Ife dialect	Standard Yoruba, English language and Pidgin English	Mrs. Adesigbin	55 - 64 years	2024-03-08	House 3	4	Yes	Yes	Yes	Yes	2	2	0	2	2	0	2	Not Applicable	Not Applicable	Not Applicable	Yes	Yes	Yes	Yes	No	No	No	No	All use the language	All use the language	All use the language	All use the language	All use the language	All use the language
2024-03-10 20:56:55	Real data capture	South West	Prof. Harrison Adeniyi & Prof. Ayo Yusuff	Osun	Dr. Kola Adeniyi	Ife South	Ifetedo	7.18074	4.70599	Ismail Yusuf	Department of linguistics and African languages Obafemi Awolowo University Ile-Ife	yiabayomi@gmail.com	Ife dialect	Yor	Ife dialect	Standard Yoruba, English language and Pidgin English	Mrs. Eluyemi	35 - 44 years	2024-03-08	House 4	6	Yes	Yes	Yes	Yes	0	1	2	0	1	2	0	Yes	Yes	Yes	Not Applicable	Not Applicable	Not Applicable	No	No	No	No	No	All use the language	All use the language	All use the language	All use the language	All use the language	All use the language
2024-03-10 21:07:10	Real data capture	South West	Prof. Harrison Adeniyi & Prof. Ayo Yusuff	Osun	Dr. Kola Adeniyi	Ife South	Ifetedo	7.18074	4.70599	Ismail Yusuf	Department of linguistics and African languages Obafemi Awolowo University Ile-Ife	yiabayomi@gmail.com	Ife dialect	Yor	Ife dialect	Standard Yoruba, English language and Pidgin English	Mr. Olayiwola Samuel	35 - 44 years	2024-03-08	House 5	3	Yes	Yes	Yes	Yes	0	0	1	1	0	1	1	Yes	Yes	Yes	Not Applicable	Not Applicable	Not Applicable	No	No	No	No	No	All use the language	All use the language	All use the language	All use the language	All use the language	All use the language
2024-03-10 21:20:19	Real data capture	South West	Prof. Harrison Adeniyi & Prof. Ayo Yusuff	Osun	Dr. Kola Adeniyi	Ife Central	Ajebamidele	7.49596	4.51598	Ismail Yusuf	Department of linguistics and African languages Obafemi Awolowo University Ile-Ife	yiabayomi@gmail.com	Ife dialect	Yor	Ife dialect	Standard Yoruba, English language and Pidgin English	Mr. Lasisi Kolawole	35 - 44 years	2024-03-05	House 3	5	Yes	Yes	Yes	Yes	0	2	1	0	2	1	0	Yes	Yes	Yes	Not Applicable	Not Applicable	Not Applicable	Yes	No	No	No	No	Parent(s) use the language	Parent(s) use the language	Parent(s) use the language	Parent(s) use the language	Parent(s) use the language	Parent(s) use the language
2024-03-10 21:31:31	Real data capture	South West	Prof. Harrison Adeniyi & Prof. Ayo Yusuff	Osun	Dr. Kola Adeniyi	Ife Central	Ajebamidele	7.49596	4.51598	Ismail Yusuf	Department of linguistics and African languages Obafemi Awolowo University Ile-Ife	yiabayomi@gmail.com	Ife dialect	Yor	Ife dialect	Standard Yoruba, English language and Pidgin English	Mrs Idowu Olalekan	45 - 54 years	2024-03-05	House 1	6	Yes	Yes	Yes	Yes	0	2	2	2	4	2	2	Yes	Yes	Yes	No	Yes	Yes	Yes	No	No	No	No	All use the language	All use the language	All use the language	All use the language	All use the language	All use the language
2024-03-11 00:38:53	Real data capture	South West	Prof. Harrison Adeniyi & Prof. Ayo Yusuff	Osun	Dr. Kola Adeniyi	Ife Central	Ajebamidele	7.49596	4.51598	Ismail Yusuf	Department of linguistics and African languages Obafemi Awolowo University Ile-Ife	yiabayomi@gmail.com	Ife dialect	Yor	Ife dialect	Standard Yoruba, English language and Pidgin English	Mrs. Idowu	45 - 54 years	2024-03-05	House 2	7	Yes	Yes	Yes	Yes	0	3	2	3	3	2	3	Yes	Yes	Yes	Not Applicable	Not Applicable	Not Applicable	Not Applicable	No	No	I don't know	I don't know	Parent(s) use the language	Parent(s) use the language	Parent(s) use the language	Children use the language	All use the language	Parent(s) use the language
2024-03-11 01:02:13	Real data capture	South West	Prof. Harrison Adeniyi & Prof. Ayo Yusuff	Osun	Dr. Kola Adeniyi	Ife Central	Ajebamidele	7.49596	4.51598	Ismail Yusuf	Department of linguistics and African languages Obafemi Awolowo University Ile-Ife	yiabayomi@gmail.com	Ife dialect	Yor	Ife dialect	Standard Yoruba, English language and Pidgin English	Mr. Kolawole Lasisi	35 - 44 years	2024-03-05	House 4	4	Yes	Yes	Yes	Yes	0	2	0	0	2	0	0	Yes	Yes	Yes	Not Applicable	Not Applicable	Not Applicable	Yes	No	No	No	No	Parent(s) use the language	Parent(s) use the language	Parent(s) use the language	Parent(s) use the language	Parent(s) use the language	Parent(s) use the language
2024-03-11 01:59:06	Real data capture	South West	Prof. Harrison Adeniyi & Prof. Ayo Yusuff	Osun	Dr. Kola Adeniyi	Ife Central	Ajebamidele	7.49596	4.51598	Ismail Yusuf	Department of linguistics and African languages Obafemi Awolowo University Ile-Ife	yiabayomi@gmail.com	Ife dialect	Yor	Ife dialect	Standard Yoruba, English language and Pidgin English	Mrs. Olafare	45 - 54 years	2024-03-05	House 5	7	Yes	Yes	Yes	Yes	0	3	2	1	3	2	1	Yes	Yes	Yes	No	Not Applicable	Not Applicable	Not Applicable	No	No	No	No	All use the language	All use the language	All use the language	All use the language	All use the language	All use the language
2024-03-11 05:27:40	Real data capture	South West	Prof. Harrison Adeniyi & Prof. Ayo Yusuff	Osun	Dr. Kola Adeniyi	Ilesa East	Ilesa	7.60234	4.72722	Ismail Yusuf	Department of linguistics and African languages, Obafemi Awolowo University. Ile-Ife Nigeria	YIABAYOMI@GMAIL.COM	Ijesa	yor	Ijesa	Standard Yoruba, English language and Pidgin English	Mr Lekan Fijimi	45 - 54 years	2024-03-06	House 1	4	Yes	Yes	Yes	Yes	0	2	1	0	2	1	0	Yes	Yes	Yes	Not Applicable	Not Applicable	Not Applicable	Yes	Yes	No	No	No	Parent(s) use the language	Parent(s) use the language	Parent(s) use the language	Parent(s) use the language	Parent(s) use the language	Parent(s) use the language
2024-03-11 05:36:44	Real data capture	South West	Prof. Harrison Adeniyi & Prof. Ayo Yusuff	Osun	Dr. Kola Adeniyi	Ilesa East	Ilesa	7.60234	4.72722	Ismail Yusuf	department of linguistics and African languages	yiabayomi@GMAIL.COM	IJESA	YOR	IJESA	Standard Yoruba, English language and Pidgin English	MR. OLADOSU	45 - 54 years	2024-03-06	House 2	3	Yes	Yes	Yes	Yes	0	0	1	0	0	1	0	Yes	Yes	Yes	Yes	Yes	Yes	Yes	I don't know	I don't know	I don't know	I don't know	All use the language	All use the language	All use the language	All use the language	All use the language	All use the language
2024-03-11 07:40:49	Real data capture	South West	Prof. Harrison Adeniyi & Prof. Ayo Yusuff	Osun	Dr. Kola Adeniyi	Ilesa East	Ilesa	7.60234	4.72722	Ismail Yusuf	Department of linguistics and African languages Obafemi Awolowo University Ile-Ife	yiabayomi@gmail.com	Ijesa	Yor	Ijesa	Standard Yoruba, English language and Pidgin English	Mrs. Gbolahan	35 - 44 years	2024-03-06	House 3	3	Yes	Yes	Yes	Yes	0	0	1	1	0	1	1	Yes	Yes	Yes	Not Applicable	Not Applicable	Not Applicable	Not Applicable	No	No	No	No	Parent(s) use the language	Parent(s) use the language	Parent(s) use the language	Parent(s) use the language	Parent(s) use the language	Parent(s) use the language
2024-03-11 08:09:55	Real data capture	South West	Prof. Harrison Adeniyi & Prof. Ayo Yusuff	Osun	Dr. Kola Adeniyi	Ilesa East	Ilesa	7.60234	4.72722	Ismail Yusuf	Department of linguistics and African languages Obafemi Awolowo University Ile-Ife	yiabayomi@gmail.com	Ijesa dialect	Yor	Ijesa	Standard Yoruba, English language and Pidgin English	Mr. Martins	25 - 34 years	2024-03-06	House 4	7	Yes	Yes	Yes	Yes	2	2	1	3	2	1	3	Yes	Yes	Yes	Yes	Yes	Yes	Yes	No	No	No	I don't know	All use the language	All use the language	All use the language	All use the language	All use the language	All use the language
2024-03-11 08:19:22	Real data capture	South West	Prof. Harrison Adeniyi & Prof. Ayo Yusuff	Osun	Dr. Kola Adeniyi	Ilesa East	Ilesa	7.60234	4.72722	Ismail Yusuf	Department of linguistics and African languages Obafemi Awolowo University Ile-Ife	yiabayomi@gmail.com	Ijesa dialect	Yor	Ijesa dialect	Standard Yoruba, English language and Pidgin English	Mr. Olaoluwa	35 - 44 years	2024-03-06	House 5	7	Yes	Yes	Yes	Yes	2	1	2	0	1	2	0	Yes	Yes	Yes	Yes	Yes	Yes	No	No	No	No	No	Parent(s) use the language	Parent(s) use the language	Parent(s) use the language	Parent(s) use the language	Parent(s) use the language	Parent(s) use the language
2024-03-11 10:15:13	Real data capture	South West	Prof. Harrison Adeniyi & Prof. Ayo Yusuff	Ondo	Dr. Simon Olaogun	Ondo East	Bolorunduro	7.16052	4.96366	Ojo Abidemi	Adekunle Ajasin University Akungba Akoko Ondo State	ojoabidemi9@gmail.com	Ondo	a	a	Yoruba, Igbo, Hausa, Pidgin English and English	Mr Adeniyi Olakunle	35 - 44 years	2024-02-12	House 4	11	Yes	Yes	Yes	Yes	2	3	4	2	3	4	2	Yes	Yes	Yes	Yes	Yes	Yes	Yes	I don't know	I don't know	I don't know	Yes	All use the language	All use the language	All use the language	All use the language	All use the language	All use the language
2024-03-11 10:36:52	Real data capture	South West	Prof. Harrison Adeniyi & Prof. Ayo Yusuff	Ondo	Dr. Simon Olaogun	Ondo East	Bolorunduro	7.16052	4.96366	Ojo Abidemi	Adekunle Ajasin University Akungba Akoko Ondo State	ojoabidemi9@gmail.com	Ondo	a	a	Yoruba, Hausa, Igbo Pidgin English and English	Mr Olaoluwa	25 - 34 years	2024-02-12	House 5	11	Yes	Yes	Yes	Yes	0	4	5	0	4	5	0	Yes	Yes	Yes	Not Applicable	Not Applicable	Not Applicable	Yes	No	No	No	Yes	All use the language	All use the language	All use the language	All use the language	Parent(s) use the language	All use the language
2024-03-11 16:21:19	Real data capture	South West	Prof. Harrison Adeniyi & Prof. Ayo Yusuff	Osun	Dr. Kola Adeniyi	Ede North	Oja Timi	7.73681	4.43414	Akinloluwa Ajayi	Laisiese, Ondo Road, Ile ife	loluwahajayi@gmail.com	Yoruba		None	English	Aderibigbe Ayuba	25 - 34 years	2024-03-11	House 1	12	Yes	Yes	Yes	Yes	4	2	4	3	1	3	1	Yes	Yes	Yes	Yes	Yes	Yes	Yes	I don't know	Yes	Yes	Yes	All use the language	All use the language	All use the language	All use the language	All use the language	All use the language
2024-03-11 16:39:25	Real data capture	South West	Prof. Harrison Adeniyi & Prof. Ayo Yusuff	Osun	Dr. Kola Adeniyi	Ede North	Oja Timi	7.73681	4.43414	Akinloluwa Ajayi	Laisiese, Ondo Road, Ile Ife	loluwahajayi@gmail.com	Yoruba		None	English	Adeagbo Olaiya	25 - 34 years	2024-03-11	House 3	10	Yes	Yes	Yes	Yes	2	4	2	4	3	1	3	Yes	Yes	Yes	Yes	Yes	Yes	Yes	I don't know	Yes	Yes	Yes	All use the language	All use the language	All use the language	All use the language	All use the language	All use the language
2024-03-11 17:06:10	Real data capture	South West	Prof. Harrison Adeniyi & Prof. Ayo Yusuff	Osun	Dr. Kola Adeniyi	Ede North	Oja Timi	7.73681	4.43414	Akinloluwa Ajayi	Laisiese, Ondo Road, Ile Ife	loluwahajayi@gmail.com	Yoruba		None	English	Bakare Olagboye	25 - 34 years	2024-03-11	House 2	8	Yes	Yes	Yes	Yes	3	2	1	1	2	2	1	Yes	Yes	Yes	Yes	Yes	Yes	Yes	Yes	No	No	Yes	All use the language	Children use the language	Parent(s) use the language	Children use the language	Children use the language	Children use the language
2024-03-11 17:21:54	Real data capture	South West	Prof. Harrison Adeniyi & Prof. Ayo Yusuff	Osun	Dr. Kola Adeniyi	Ede North	Oja Timi	7.73681	4.43414	Akinloluwa Ajayi	Laisiese, Ondo Road, Ile Ife	loluwahajayi@gmail.com	Yoruba		None	English	Ifagbemiga Aina	25 - 34 years	2024-03-11	House 1	9	Yes	Yes	Yes	Yes	2	1	4	1	1	4	1	Not Applicable	Yes	Yes	Yes	Yes	Yes	Yes	Yes	Yes	Yes	Yes	All use the language	All use the language	All use the language	All use the language	All use the language	All use the language
2024-03-11 17:34:04	Real data capture	South West	Prof. Harrison Adeniyi & Prof. Ayo Yusuff	Osun	Dr. Kola Adeniyi	Ede North	Oja Timi	7.73681	4.43414	Akinloluwa Ajayi	Laisiese, Ondo Road, Ile Ife	loluwahajayi@gmail.com	Yoruba		None	English	Oni Fagbile	25 - 34 years	2024-03-11	House 5	7	Yes	Yes	Yes	Yes	2	1	2	2	1	2	1	Yes	Yes	Yes	Yes	Yes	No	Yes	Yes	Yes	Yes	Yes	Children use the language	Parent(s) use the language	Parent(s) use the language	Parent(s) use the language	Parent(s) use the language	All use the language
2024-03-11 18:49:25	Real data capture	South West	Prof. Harrison Adeniyi & Prof. Ayo Yusuff	Osun	Dr. Kola Adeniyi	Egbedore	Awo	7.76857	4.39854	Akinloluwa Ajayi	Laisiese, Ondo Road, Ile-Ife	loluwahajayi@gmail.com	Yoruba		none	English, Igede	Olaiya Bosun	25 - 34 years	2024-03-11	House 1	5	Yes	Yes	Yes	Yes	0	2	1	1	2	1	1	Yes	Yes	Yes	Not Applicable	Not Applicable	Not Applicable	Yes	Yes	Yes	Yes	I don't know	All use the language	All use the language	All use the language	All use the language	All use the language	All use the language
2024-03-13 05:59:47	Real data capture	South West	Prof. Harrison Adeniyi & Prof. Ayo Yusuff	Osun	Dr. Kola Adeniyi	Egbedore	Awo	7.76857	4.39854	Akinloluwa Ajayi	Laisiese Ondo Road Ile Ife	loluwahajayi@gmail.com	Yoruba		None	English	Taiwo Alabi	25 - 34 years	2024-03-12	House 2	13	Yes	Yes	Yes	Yes	4	3	4	3	2	2	2	Yes	Yes	Yes	Yes	Yes	Yes	No	Yes	No	Yes	Yes	Parent(s) use the language	Parent(s) use the language	Parent(s) use the language	Children use the language	Parent(s) use the language	Children use the language
2024-03-13 06:40:35	Real data capture	South West	Prof. Harrison Adeniyi & Prof. Ayo Yusuff	Osun	Dr. Kola Adeniyi	Egbedore	Awo	7.76857	4.39854	Akinloluwa Ajayi	Laisiese, Ondo Road, Ile Ife	loluwahajayi@gmail.com	Yoruba		None	English	Osunkeyede Joel	25 - 34 years	2024-03-12	House 3	10	Yes	Yes	Yes	Yes	2	3	3	3	2	3	5	Yes	No	Yes	Yes	Yes	Yes	No	Yes	Yes	Yes	Yes	Children use the language	Parent(s) use the language	Parent(s) use the language	Children use the language	Parent(s) use the language	Children use the language
2024-03-13 06:51:36	Real data capture	South West	Prof. Harrison Adeniyi & Prof. Ayo Yusuff	Osun	Dr. Kola Adeniyi	Egbedore	Awo	7.76857	4.39854	Akinloluwa Ajayi	Laisiese, Ondo Road, Ile Ife	loluwahajayi@gmail.com	Yoruba		None	English	Olorunsola Adeoye	35 - 44 years	2024-03-12	House 4	12	Yes	Yes	Yes	Yes	4	4	2	2	3	2	1	Yes	Yes	Yes	Yes	Yes	Yes	Yes	Yes	Yes	Yes	No	All use the language	Children use the language	Parent(s) use the language	Children use the language	Parent(s) use the language	Children use the language
2024-03-13 07:01:18	Real data capture	South West	Prof. Harrison Adeniyi & Prof. Ayo Yusuff	Osun	Dr. Kola Adeniyi	Egbedore	Awo	7.76857	4.39854	Akinloluwa Ajayi	Laisiese, Ondo Road, Ile Ife	loluwahajayi@gmail.com	Yoruba		None	English	Aribidesi Taofeek	25 - 34 years	2024-03-12	House 5	9	Yes	Yes	Yes	Yes	2	3	2	2	3	1	1	Yes	Yes	Yes	Yes	Yes	Yes	Yes	Yes	Yes	Yes	No	All use the language	All use the language	Parent(s) use the language	Children use the language	Parent(s) use the language	Children use the language
2024-03-13 16:33:30	Real data capture	South West	Prof. Harrison Adeniyi & Prof. Ayo Yusuff	Osun	Dr. Kola Adeniyi	Iwo	Iwo	7.64664	4.18722	Akinloluwa Ajayi	Laisiese, Ondo Road, Ile Ife	loluwahajayi@gmail.com	Yoruba		None	English/Fulani	Toluwani Omotosho	25 - 34 years	2024-03-13	House 2	8	Yes	Yes	Yes	Yes	2	3	1	2	3	1	2	Yes	Yes	Yes	Yes	Yes	Yes	Yes	Yes	Yes	Yes	No	Parent(s) use the language	Parent(s) use the language	All use the language	Children use the language	Parent(s) use the language	Parent(s) use the language
2024-03-13 16:50:27	Real data capture	South West	Prof. Harrison Adeniyi & Prof. Ayo Yusuff	Osun	Dr. Kola Adeniyi	Iwo	Iwo	7.64664	4.18722	Akinloluwa Ajayi	Laisiese, Ondo Road, Ile Ife	loluwahajayi@gmail.com	Yoruba		None	English/Fulani	Ibikunle Faruq	25 - 34 years	2024-03-13	House 4	12	Yes	Yes	Yes	Yes	4	4	2	3	2	1	3	Yes	Yes	Yes	Yes	Yes	Yes	Yes	Yes	Yes	Yes	Yes	Parent(s) use the language	All use the language	Parent(s) use the language	Parent(s) use the language	All use the language	All use the language
2024-03-13 17:06:14	Real data capture	South West	Prof. Harrison Adeniyi & Prof. Ayo Yusuff	Osun	Dr. Kola Adeniyi	Iwo	Iwo	7.64664	4.18722	Akinloluwa Ajayi	Laisiese, Ondo Road, Ile Ife	loluwahajayi@gmail.com	Yoruba		None	English/Fulani	Talabi Ibiyemi	25 - 34 years	2024-03-13	House 3	9	Yes	Yes	Yes	Yes	2	2	3	2	2	2	1	Yes	Yes	Yes	Yes	Yes	Yes	Yes	Yes	Yes	Yes	No	All use the language	All use the language	Parent(s) use the language	Children use the language	Parent(s) use the language	Children use the language
2024-03-13 17:17:29	Real data capture	South West	Prof. Harrison Adeniyi & Prof. Ayo Yusuff	Osun	Dr. Kola Adeniyi	Iwo	Iwo	7.64664	4.18722	Akinloluwa Ajayi	Laisiese, Ondo Road, Ile Ife	loluwahajayi@gmail.com	Yoruba		None	English/Fulani	Ifagbemi Bolatito	25 - 34 years	2024-03-13	House 1	8	Yes	Yes	Yes	Yes	2	2	2	2	1	1	2	Yes	Yes	Yes	Yes	Yes	Yes	Yes	Yes	Yes	Yes	No	All use the language	All use the language	All use the language	All use the language	All use the language	Children use the language
2024-03-13 18:06:17	Real data capture	South West	Prof. Harrison Adeniyi & Prof. Ayo Yusuff	Osun	Dr. Kola Adeniyi	Iwo	Iwo	7.64664	4.18722	Akinloluwa Ajayi	Laisiese, Ondo Road, Ile Ife	loluwahajayi@gmail.com	Yoruba		None	English/Fulani	Olusanya Joy	25 - 34 years	2024-03-13	House 5	10	Yes	Yes	Yes	Yes	4	2	2	2	2	2	2	Yes	Yes	Yes	Yes	Yes	Yes	Yes	Yes	Yes	Yes	No	All use the language	All use the language	Parent(s) use the language	Parent(s) use the language	Parent(s) use the language	Children use the language
2024-03-13 18:19:32	Real data capture	South West	Prof. Harrison Adeniyi & Prof. Ayo Yusuff	Osun	Dr. Kola Adeniyi	Ola Oluwa	Bode Osi	7.74684	4.22678	Akinloluwa Ajayi	Laisiese, Ondo Road, Ile Ife	loluwahajayi@gmail.com	Yoruba		None	English	Alani Tolani	25 - 34 years	2024-03-13	House 1	7	Yes	No	Yes	No	2	3	1	2	2	1	2	No	Yes	No	Yes	No	Yes	Yes	Yes	Yes	Yes	Yes	All use the language	All use the language	All use the language	Parent(s) use the language	Parent(s) use the language	Children use the language
2024-03-13 18:30:39	Real data capture	South West	Prof. Harrison Adeniyi & Prof. Ayo Yusuff	Osun	Dr. Kola Adeniyi	Ola Oluwa	Bode Osi	7.74684	4.22678	Akinloluwa Ajayi	Laisiese, Ondo Road, Ile Ife.	loluwahajayi@gmail.com	Yoruba		None	English	Solape Isola	25 - 34 years	2024-03-13	House 2	10	Yes	Yes	Yes	Yes	2	3	3	3	2	3	3	Yes	Yes	Yes	Yes	Yes	Yes	Yes	Yes	Yes	Yes	Yes	All use the language	All use the language	Parent(s) use the language	All use the language	Parent(s) use the language	Children use the language
2024-03-13 18:42:05	Real data capture	South West	Prof. Harrison Adeniyi & Prof. Ayo Yusuff	Osun	Dr. Kola Adeniyi	Ola Oluwa	Bode Osi	7.74684	4.22678	Akinloluwa Ajayi	Laisiese, Ondo Road, Ile Ife	loluwahajayi@gmail.com	Yoruba		None	English	Ibikunle Jibola	25 - 34 years	2024-03-13	House 3	5	Yes	Yes	Yes	Yes	2	1	0	1	1	0	1	Yes	Yes	Yes	Yes	Yes	Yes	Yes	Yes	Yes	Yes	Yes	Parent(s) use the language	Parent(s) use the language	Parent(s) use the language	All use the language	All use the language	All use the language
2024-03-13 18:59:55	Real data capture	South West	Prof. Harrison Adeniyi & Prof. Ayo Yusuff	Osun	Dr. Kola Adeniyi	Ola Oluwa	Bode Osi	7.74683	4.22678	Akinloluwa Ajayi	Laisiese, Ondo Road, Ile Ife	Laisiese, Ondo Road, Ile Ife	Yoruba		None	English	Olatunji Israel	25 - 34 years	2024-03-13	House 4	7	Yes	Yes	Yes	Yes	2	3	0	2	3	0	2	Yes	Yes	Yes	Yes	Yes	Yes	Yes	Yes	Yes	Yes	Yes	All use the language	All use the language	Parent(s) use the language	Children use the language	Parent(s) use the language	All use the language
2024-03-13 19:15:13	Real data capture	South West	Prof. Harrison Adeniyi & Prof. Ayo Yusuff	Osun	Dr. Kola Adeniyi	Ola Oluwa	Bode Osi	7.74584	4.22678	Akinloluwa Ajayi	Laisiese, Ondo Road, Ile Ife	loluwahajayi@gmail.com	Yoruba		None	English	Alani Bimpe	25 - 34 years	2024-03-13	House 5	5	Yes	Yes	Yes	Yes	4	3	1	3	3	1	3	Yes	Yes	Yes	Yes	Yes	Yes	Yes	Yes	Yes	Yes	Yes	All use the language	Parent(s) use the language	Parent(s) use the language	All use the language	All use the language	All use the language
2024-03-14 23:14:57	Real data capture	South West	Prof. Harrison Adeniyi & Prof. Ayo Yusuff	Ekiti	Dr. Adekemi Taiwo	Ekiti South-West	Ilawe Ekiti	7.60015	5.10616	Segun Owoyele Joseph	Ado Ekiti	owoslibrary@yahoo.com	Ilawe Ekiti dialect		Ekiti dialect	Yoruba language	Kehinde Thomas	45 - 54 years	2024-02-22	House 1	5	Yes	Yes	Yes	Yes	0	0	2	0	0	2	0	Yes	Yes	Yes	Not Applicable	Not Applicable	Not Applicable	Yes	No	No	No	No	All use the language	Parent(s) use the language	Parent(s) use the language	All use the language	Parent(s) use the language	All use the language
2024-03-14 23:29:25	Real data capture	South West	Prof. Harrison Adeniyi & Prof. Ayo Yusuff	Ekiti	Dr. Adekemi Taiwo	Ekiti South-West	Ilawe Ekiti	7.60015	5.10616	Segun Owoyele Joseph	Ado Ekiti	owoslibrary@yahoo.com	Ilawe Ekiti dialect		Ekiti dialect	Yoruba	Kehinde Thomas	45 - 54 years	2024-02-22	House 2	7	Yes	Yes	Yes	Yes	0	2	4	1	2	3	0	Yes	Yes	Yes	Not Applicable	Not Applicable	Not Applicable	Yes	No	No	No	No	All use the language	Parent(s) use the language	All use the language	Parent(s) use the language	Parent(s) use the language	Parent(s) use the language
2024-03-16 21:26:10	Real data capture	South West	Prof. Harrison Adeniyi & Prof. Ayo Yusuff	Ekiti	Dr. Adekemi Taiwo	Ekiti South-West	Ilawe Ekiti	7.60015	5.10616	Segun Owoyele Joseph	Ado-Ekiti	owoslibrary@yahoo.com	Ilawe Ekiti dialect		Ekiti dialect	Yoruba	Kehinde Thommas	45 - 54 years	2024-02-22	House 3	4	Yes	Yes	Yes	Yes	0	1	1	0	1	1	0	Yes	Yes	Yes	Not Applicable	Not Applicable	Not Applicable	Yes	No	No	No	No	All use the language	Children use the language	All use the language	All use the language	Parent(s) use the language	All use the language
2024-03-16 22:08:27	Real data capture	South West	Prof. Harrison Adeniyi & Prof. Ayo Yusuff	Ekiti	Dr. Adekemi Taiwo	Ekiti South-West	Ilawe Ekiti	7.60015	5.10616	Segun Owoyele Joseph	Ado-Ekiti	owoslibrary@yahoo.com	Ilawe Ekiti Dialect		Ekiti dialect	Yoruba	Kehinde Thomas	45 - 54 years	2024-02-22	House 4	5	Yes	Yes	Yes	Yes	0	1	2	0	1	2	0	Yes	Yes	Yes	Not Applicable	Not Applicable	Not Applicable	Yes	No	No	No	No	Parent(s) use the language	Parent(s) use the language	Parent(s) use the language	Parent(s) use the language	All use the language	Parent(s) use the language
2024-03-16 22:20:34	Real data capture	South West	Prof. Harrison Adeniyi & Prof. Ayo Yusuff	Ekiti	Dr. Adekemi Taiwo	Ekiti South-West	Ilawe Ekiti	7.60015	5.10616	Segun Owoyele Joseph	Ado-Ekiti	owoslibrary@yahoo.com	Ilawe Ekiti dialect		Ekiti dialect	Yoruba	Kehinde Thomas	45 - 54 years	2024-02-22	House 5	5	Yes	Yes	Yes	Yes	0	2	1	1	1	1	1	Yes	Yes	Yes	Not Applicable	Not Applicable	Not Applicable	Yes	No	No	No	No	All use the language	Children use the language	Parent(s) use the language	All use the language	Parent(s) use the language	Children use the language
2024-03-19 11:39:44	Real data capture	South West	Prof. Harrison Adeniyi & Prof. Ayo Yusuff	Ogun	Ms. Basirat Adekunle	Abeokuta South	Ake Abeokuta	7.16	3.35	Basirat Adekunle	12, Hakeem Idera street, Owode Yewa Ogun state	Basiratumi@gmail.com	Egba	YOR	Egba	Yoruba, English,Hausa, Igbo	Mrs Adedeji	55 - 64 years	2024-03-19	House 1	6	Yes	Yes	Yes	Yes	0	2	2	0	2	2	0	Yes	Yes	Yes	Not Applicable	Not Applicable	Not Applicable	Yes	Yes	Yes	Yes	Yes	All use the language	All use the language	All use the language	All use the language	All use the language	All use the language
2024-03-19 12:15:59	Real data capture	South West	Prof. Harrison Adeniyi & Prof. Ayo Yusuff	Ogun	Ms. Basirat Adekunle	Abeokuta South	Ake Abeokuta	7.16	3.35	Basirat Adekunle	12, Hakeem Idera Street, Owode Yewa,Ogun state	Basiratumi@gmail.com	Egba	YOR	Egba	Yoruba, English, Igbo, Hausa	Mr Koko	45 - 54 years	2024-03-19	House 2	8	Yes	Yes	Yes	Yes	1	2	3	0	2	3	0	Yes	Yes	Yes	Yes	Yes	Yes	Yes	Yes	Yes	Yes	Yes	All use the language	All use the language	All use the language	All use the language	All use the language	All use the language
2024-03-19 13:34:44	Real data capture	South West	Prof. Harrison Adeniyi & Prof. Ayo Yusuff	Ogun	Ms. Basirat Adekunle	Abeokuta South	Ake Abeokuta	7.16	3.35	Basirat Adekunle	12, Hakeem Idera street,Owode Yewa,Ogun state.	Basiratumi@gmail.com	Egba	YOR	Egba	Yoruba, English, Igbo,Hausa	Mrs sobola	35 - 44 years	2024-03-19	House 3	3	No	Yes	Not Applicable	Yes	0	0	1	1	0	1	1	Not Applicable	Not Applicable	Yes	Not Applicable	Not Applicable	Not Applicable	Not Applicable	Yes	Yes	Yes	Yes	All use the language	All use the language	All use the language	All use the language	All use the language	All use the language
2024-03-19 15:18:48	Real data capture	South West	Prof. Harrison Adeniyi & Prof. Ayo Yusuff	Ogun	Ms. Basirat Adekunle	Abeokuta South	Ake Abeokuta	7.16	3.35	Basirat Adekunle	12, Hakeem Idera street, Owode Yewa , Ogun State	Basiratumi@gmail.	Egba	YOR	Egba	Yoruba, English, Igbo, Hausa	Mrs Ajijola	35 - 44 years	2024-03-19	House 4	5	Yes	Yes	Yes	Yes	0	1	2	3	1	1	2	Yes	Yes	Yes	Not Applicable	Not Applicable	Not Applicable	Yes	Yes	Yes	Yes	Yes	All use the language	All use the language	All use the language	All use the language	All use the language	All use the language
2024-03-19 15:49:33	Real data capture	South West	Prof. Harrison Adeniyi & Prof. Ayo Yusuff	Ogun	Ms. Basirat Adekunle	Abeokuta South	Ake Abeokuta	7.16	3.35	Basirat Adekunle	12, Hakeem Idera Street, Owode Yewa ,Ogun state	Basiratumi@gmail.com	Egba	YOR	Egba	Yoruba,English,Hausa,Igbo	Mummy stephen	25 - 34 years	2024-03-19	House 5	4	No	Yes	Not Applicable	Not Applicable	0	3	1	3	0	1	1	Not Applicable	Not Applicable	Yes	Not Applicable	Not Applicable	Not Applicable	No	I don't know	I don't know	I don't know	I don't know	All use the language	All use the language	All use the language	All use the language	All use the language	All use the language
2024-03-20 06:22:08	Real data capture	South West	Prof. Harrison Adeniyi & Prof. Ayo Yusuff	Osun	Dr. Kola Adeniyi	Isokan	Apomu	6.89467	3.02174	Akinloluwa Ajayi	Laisiese, Ondo Road, Ile Ife	loluwahajayi@gmail.com	Yoruba		None	English/ Nigeria pidgin	Adetola Adeniyi	25 - 34 years	2024-03-19	House 2	8	Yes	Yes	Yes	Yes	2	3	1	2	2	1	2	Yes	Yes	Yes	Yes	Yes	Yes	Yes	Yes	Yes	Yes	No	All use the language	Parent(s) use the language	Parent(s) use the language	Children use the language	Parent(s) use the language	Children use the language
2024-03-20 10:28:40	Real data capture	South West	Prof. Harrison Adeniyi & Prof. Ayo Yusuff	Ondo	Dr. Simon Olaogun	Ondo West	Ondo	7.11337	4.80641	Ojo Abidemi	Department of Linguistics and Languages, Adekunle Ajasin University, Akungba Akoko, Ondo State	ojoabidemi9@gmail.com	Òǹdó	a	a	English, Yorùbá Pidgin English, Igbo and Hausa	Siyanbola Abdulahi	25 - 34 years	2024-03-15	House 4	6	No	Yes	Yes	Yes	0	4	1	1	4	1	1	Not Applicable	Not Applicable	Yes	Not Applicable	Not Applicable	Not Applicable	Yes	Yes	Yes	Yes	No	All use the language	All use the language	All use the language	All use the language	All use the language	All use the language
2024-03-20 10:59:25	Real data capture	South West	Prof. Harrison Adeniyi & Prof. Ayo Yusuff	Ondo	Dr. Simon Olaogun	Ondo West	Ondo	7.11337	4.80641	Ojo Abidemi	Department of Linguistics and Languages, Adekunle Ajasin University, Akungba Akoko, Ondo State	ojoabidemi9@gmail.com	Òǹdó	a	a	English, Yorùbá Pidgin English, Igbo and Hausa	Noah Titilayo	25 - 34 years	2024-03-20	House 5	3	No	No	Not Applicable	Not Applicable	0	1	2	0	1	2	0	Not Applicable	Not Applicable	Not Applicable	Not Applicable	Not Applicable	Not Applicable	Yes	Yes	No	I don't know	I don't know	Children use the language	Children use the language	Children use the language	Children use the language	None use the language	Children use the language
2024-03-20 13:08:12	Real data capture	South West	Prof. Harrison Adeniyi & Prof. Ayo Yusuff	Ogun	Ms. Basirat Adekunle	Abeokuta North	Akomoje	7.18	3.33	Basirat Adekunle	12, Hakeem Idera street Owode yewa Ogun state	Basiratumi@gmail.com	Egba	YOR	Egba	Yoruba , Igbo,Hausa	Mrs Arobiade	45 - 54 years	2024-03-20	House 1	8	Yes	Yes	Yes	Yes	1	3	2	0	3	2	0	Yes	Yes	Yes	Yes	Yes	Yes	Yes	Yes	Yes	Yes	Yes	All use the language	All use the language	All use the language	All use the language	All use the language	All use the language
2024-03-20 14:00:19	Real data capture	South West	Prof. Harrison Adeniyi & Prof. Ayo Yusuff	Ogun	Ms. Basirat Adekunle	Abeokuta North	Akomoje	7.18	3.33	Basirat Adekunle	12,Hakeem Idera street, Owode Yewa, Ogun state	Basiratumi@gmail.com	Egba	YOR	Egba	Yoruba,Hausa,Igbo	Mr Kolapo	35 - 44 years	2024-03-20	House 2	6	Yes	Yes	Yes	Yes	0	4	2	4	2	2	4	Yes	Yes	Yes	Not Applicable	Not Applicable	Not Applicable	Yes	Yes	Yes	Yes	Yes	All use the language	All use the language	All use the language	All use the language	All use the language	All use the language
2024-03-20 14:20:32	Real data capture	South West	Prof. Harrison Adeniyi & Prof. Ayo Yusuff	Ogun	Ms. Basirat Adekunle	Abeokuta North	Akomoje	7.18	3.33	Basirat Adekunle	12,Hakeem Idera Street ,Owode Yewa, Ogun state	Basiratumi@gmail.com	Egba	YOR	Egba	Yoruba, English, Igbo, Hausa	Mrs Sobande	55 - 64 years	2024-03-20	House 3	5	Yes	Yes	Yes	Yes	0	1	2	0	1	2	0	Yes	Yes	Yes	Not Applicable	Not Applicable	Not Applicable	Yes	Yes	Yes	Yes	Yes	All use the language	All use the language	All use the language	All use the language	All use the language	All use the language
2024-03-20 14:42:43	Real data capture	South West	Prof. Harrison Adeniyi & Prof. Ayo Yusuff	Ogun	Ms. Basirat Adekunle	Abeokuta North	Akomoje	7.18	3.33	Basirat Adekunle	12, Hakeem Idera street Owode yewa Ogun state	Basiratumi@gmail.com	Egba	YOR	Egba	Yoruba,Igbo,Hausa,English, pidgin	Mrs Olurotimi	55 - 64 years	2024-03-20	House 4	6	Yes	No	Yes	Not Applicable	1	1	3	0	1	3	0	Not Applicable	Yes	Not Applicable	Yes	Not Applicable	Yes	Yes	Yes	Yes	Yes	Yes	All use the language	All use the language	All use the language	All use the language	All use the language	All use the language
2024-03-20 15:21:42	Real data capture	South West	Prof. Harrison Adeniyi & Prof. Ayo Yusuff	Ogun	Ms. Basirat Adekunle	Ado-Odo/Ota	Akomoje	7.18	3.33	Basirat Adekunle	12, Hakeem Idera street, Owode Yewa ,Ogun state	Basiratumi@gmail.com	Egba	YOR	Egba	Yoruba, pidgin, English, Igbo, Hausa	Mrs Sowehinmi	35 - 44 years	2024-03-20	House 5	3	Yes	Yes	Yes	Yes	0	1	0	1	1	0	1	Yes	Yes	Yes	Not Applicable	Not Applicable	Not Applicable	Not Applicable	Yes	Yes	Yes	Yes	All use the language	All use the language	All use the language	All use the language	All use the language	All use the language
2024-03-21 12:45:25	Real data capture	South West	Prof. Harrison Adeniyi & Prof. Ayo Yusuff	Ogun	Ms. Basirat Adekunle	Ewekoro	Itori	6.83	3.19	Basirat Adekunle	12, Hakeem Idera street, Owode Yewa Ogun state	Basiratumi@gmail.com	Egba	YOR	Egba	Yoruba, Pidgen,English	Mr Fajobi	55 - 64 years	2024-03-21	House 1	8	Yes	Yes	Yes	Yes	1	2	3	0	2	3	0	Yes	Yes	Yes	Yes	Yes	Yes	Yes	Yes	Yes	Yes	Yes	All use the language	All use the language	All use the language	All use the language	All use the language	All use the language
2024-03-21 13:05:38	Real data capture	South West	Prof. Harrison Adeniyi & Prof. Ayo Yusuff	Ogun	Ms. Basirat Adekunle	Ewekoro	Itori	6.83	3.19	Basirat Adekunle	12, Hakeem Idera Street, OwodeYewa Ogun state	Basiratumi@gmail.com	Egba	YOR	Egba	Yoruba, English, pidgin , igbo	Mrs Badejo	35 - 44 years	2024-03-21	House 2	6	Yes	Yes	Yes	Yes	0	2	2	4	2	2	4	Yes	Yes	Yes	Yes	Yes	Yes	Yes	Yes	Yes	I don't know	I don't know	Parent(s) use the language	Parent(s) use the language	Parent(s) use the language	All use the language	All use the language	All use the language
2024-03-21 14:28:06	Real data capture	South West	Prof. Harrison Adeniyi & Prof. Ayo Yusuff	Ogun	Ms. Basirat Adekunle	Ewekoro	Itori	6.83	3.19	Basirat Adekunle	12, Hakeem Idera street , Owode Yewa, Ogun state	Basiratumi@gmail.com	Egba	YOR	Egba	English,Yoruba, Pidgin	Mr Kashi	45 - 54 years	2024-03-21	House 3	5	Yes	Yes	Yes	No	0	1	2	0	1	2	0	Yes	Yes	No	Yes	Yes	Yes	Yes	Yes	Yes	I don't know	Yes	All use the language	All use the language	All use the language	All use the language	All use the language	All use the language
2024-03-21 15:01:41	Real data capture	South West	Prof. Harrison Adeniyi & Prof. Ayo Yusuff	Ogun	Ms. Basirat Adekunle	Ewekoro	Itori	7.18	3.33	Basirat Adekunle	12, Hakeem Idera street, Owode Yewa Ogun State	Basiratumi@gmail.com	Egba	YOR	Egba	Yoruba, pidgin, Igbo	Mr Bola	35 - 44 years	2024-03-21	House 4	6	Yes	No	Yes	Not Applicable	1	1	3	4	1	3	4	Not Applicable	Yes	Not Applicable	Yes	Not Applicable	Yes	Yes	I don't know	I don't know	I don't know	I don't know	All use the language	All use the language	All use the language	All use the language	All use the language	All use the language
2024-03-21 15:38:32	Real data capture	South West	Prof. Harrison Adeniyi & Prof. Ayo Yusuff	Ogun	Ms. Basirat Adekunle	Ewekoro	Itori	6.83	3.19	Basirat Adekunle	12, Hakeem Idera Street, Owode Yewa Ogun state.	Basiratumi@gmail.com	Egba	YOR	Egba	Yoruba, Pidgin, Igbo	Mrs Sopeolu	25 - 34 years	2024-03-21	House 5	2	No	Yes	Not Applicable	Yes	0	0	1	1	0	1	1	Not Applicable	Not Applicable	Yes	Not Applicable	Not Applicable	Not Applicable	Not Applicable	Yes	Yes	Yes	Yes	All use the language	All use the language	All use the language	All use the language	All use the language	All use the language
2024-03-23 02:47:31	Real data capture	South West	Prof. Harrison Adeniyi & Prof. Ayo Yusuff	Osun	Dr. Kola Adeniyi	Isokan	Apomu	6.89467	3.02174	Akinloluwa Ajayi	Laisiese, Ondo Road, Ile - Ife	loluwahajayi@gmail.com	Yoruba		None	English/ Nigeria pidgin	Bimpe olaoluwa	25 - 34 years	2024-03-19	House 4	12	Yes	Yes	Yes	Yes	4	4	2	3	2	2	4	Yes	Yes	Yes	Yes	Yes	Yes	Yes	Yes	Yes	Yes	Yes	Parent(s) use the language	All use the language	All use the language	Children use the language	All use the language	All use the language
2024-03-23 03:02:02	Real data capture	South West	Prof. Harrison Adeniyi & Prof. Ayo Yusuff	Osun	Dr. Kola Adeniyi	Isokan	Apomu	6.89467	3.02174	Akinloluwa Ajayi	Laisiese, Ondo Road, Ile - Ife	loluwahajayi@gmail.com	Yoruba		None	English/ Nigeria pidgin	Alade Mariam	25 - 34 years	2024-03-19	House 1	10	Yes	Yes	Yes	Yes	2	3	3	3	2	2	3	Yes	Yes	Yes	Yes	Yes	Yes	Yes	Yes	Yes	Yes	No	All use the language	Parent(s) use the language	Parent(s) use the language	Children use the language	All use the language	All use the language
2024-03-23 03:09:31	Real data capture	South West	Prof. Harrison Adeniyi & Prof. Ayo Yusuff	Osun	Dr. Kola Adeniyi	Isokan	Apomu	6.89467	3.02174	Akinloluwa Ajayi	Laisiese, Ondo Road, Ile - Ife	loluwahajayi@gmail.com	Yoruba		None	English/ Nigeria pidgin	Goodness Adefarakan	25 - 34 years	2024-03-19	House 3	9	Yes	Yes	Yes	Yes	2	2	3	2	1	2	3	Yes	Yes	Yes	Yes	Yes	Yes	Yes	Yes	Yes	Yes	No	All use the language	Parent(s) use the language	All use the language	All use the language	All use the language	All use the language
2024-03-23 03:32:27	Real data capture	South West	Prof. Harrison Adeniyi & Prof. Ayo Yusuff	Osun	Dr. Kola Adeniyi	Isokan	Apomu	6.89467	3.02174	Akinloluwa Ajayi	Laisiese, Ondo Road, Ile - Ife	loluwahajayi@gmail.com	Yoruba		None	English/ Nigeria pidgin	Adebanke Adebiyi	25 - 34 years	2024-03-19	House 5	11	Yes	Yes	Yes	Yes	4	3	2	3	2	1	3	Yes	Yes	Yes	Yes	Yes	Yes	Yes	Yes	Yes	Yes	No	All use the language	Parent(s) use the language	Parent(s) use the language	All use the language	Parent(s) use the language	All use the language
2024-03-23 05:10:26	Real data capture	South West	Prof. Harrison Adeniyi & Prof. Ayo Yusuff	Osun	Dr. Kola Adeniyi	Ede South	Oja Timi	7.70524	4.44756	Akinloluwa Ajayi	Laisiese, Ondo Road, Ile - Ife	loluwahajayi@gmail.com	Yoruba		None	English/ Nigeria pidgin	Adeosun Imoleayo	25 - 34 years	2024-03-19	House 2	8	Yes	Yes	Yes	Yes	2	1	3	2	1	2	3	Yes	Yes	Yes	Yes	Yes	Yes	Yes	Yes	Yes	Yes	Yes	All use the language	Parent(s) use the language	All use the language	All use the language	All use the language	All use the language
2024-03-23 05:22:46	Real data capture	South West	Prof. Harrison Adeniyi & Prof. Ayo Yusuff	Osun	Dr. Kola Adeniyi	Ede South	Oja Timi	7.70524	4.44756	Akinloluwa Ajayi	Laisiese, Ondo Road, Ile - Ife	loluwahajayi@gmail.com	Yoruba		None	English/ Nigeria pidgin	Olorunnisola Goodness	25 - 34 years	2024-03-19	House 4	11	Yes	Yes	Yes	Yes	4	2	3	3	2	2	3	Yes	Yes	Yes	Yes	Yes	Yes	Yes	Yes	Yes	Yes	No	All use the language	Parent(s) use the language	Parent(s) use the language	Children use the language	All use the language	All use the language
2024-03-23 05:43:55	Real data capture	South West	Prof. Harrison Adeniyi & Prof. Ayo Yusuff	Osun	Dr. Kola Adeniyi	Ede South	Oja Timi	7.70524	4.44756	Akinloluwa Ajayi	Laisiese, Ondo Road, Ile - Ife	loluwahajayi@gmail.com	Yoruba	None	None	English/Nigeria pidgin	Simeon Ishola	25 - 34 years	2024-03-19	House 3	9	Yes	Yes	Yes	Yes	2	3	2	3	2	2	3	Yes	Yes	Yes	Yes	Yes	Yes	Yes	Yes	Yes	Yes	No	All use the language	All use the language	All use the language	All use the language	Parent(s) use the language	All use the language
2024-03-23 05:53:48	Real data capture	South West	Prof. Harrison Adeniyi & Prof. Ayo Yusuff	Osun	Dr. Kola Adeniyi	Ede South	Oja Timi	7.70524	4.44756	Akinloluwa Ajayi	Laisiese, Ondo Road, Ile - Ife	loluwahajayi@gmail.com	Yoruba	None	None	English/Nigeria pidgin	Atayese Agboola	25 - 34 years	2024-03-19	House 1	12	Yes	Yes	Yes	Yes	4	3	3	4	2	3	3	Yes	Yes	Yes	Yes	Yes	Yes	Yes	Yes	Yes	Yes	Yes	All use the language	Parent(s) use the language	Parent(s) use the language	All use the language	All use the language	All use the language
2024-03-23 06:06:22	Real data capture	South West	Prof. Harrison Adeniyi & Prof. Ayo Yusuff	Osun	Dr. Kola Adeniyi	Ede South	Oja Timi	7.70524	4.44756	Akinloluwa Ajayi	Laisiese, Ondo Road, Ile - Ife	loluwahajayi@gmail.com	Yoruba	None	None	English/Nigeria pidgin	Emiola Aduraayo	25 - 34 years	2024-03-19	House 5	7	Yes	Yes	Yes	Yes	2	2	1	2	2	1	2	Yes	Yes	Yes	Yes	Yes	Yes	Yes	Yes	Yes	Yes	No	All use the language	All use the language	Parent(s) use the language	Parent(s) use the language	All use the language	All use the language
2024-03-31 12:20:17	Real data capture	South West	Prof. Harrison Adeniyi & Prof. Ayo Yusuff	Ogun	Ms. Basirat Adekunle	Ifo	Ifo	6.83	3.19	Basirat Adekunle	12,Hakeem Idera street, Owode Yewa Ogun state	Basiratumi@gmail.com	Egba	YOR	Egba, Yoruba	Yoruba, English, Hausa, Igbo	Mr Mubaraq	45 - 54 years	2024-03-28	House 1	4	Yes	Yes	Yes	Yes	0	2	0	2	2	0	2	Yes	Yes	Yes	Not Applicable	Not Applicable	Not Applicable	Yes	Yes	Yes	No	No	All use the language	All use the language	All use the language	All use the language	All use the language	All use the language
2024-03-31 13:31:01	Real data capture	South West	Prof. Harrison Adeniyi & Prof. Ayo Yusuff	Ogun	Ms. Basirat Adekunle	Ifo	Ifo	6.83	3.19	Basirat Adekunle	12, Hakeem Idera Street, Owode Yewa, Ogun State	Basiratumi@gmail.com	Egba	YOR	Egba, Yoruba	English, Yoruba, Igbo, Hausa	Mrs Ajao	35 - 44 years	2024-03-28	House 2	4	No	Yes	Not Applicable	No	0	3	0	3	2	0	2	Not Applicable	Not Applicable	No	Not Applicable	Not Applicable	Not Applicable	No	I don't know	I don't know	I don't know	I don't know	None use the language	None use the language	None use the language	None use the language	None use the language	None use the language
2024-03-31 13:50:15	Real data capture	South West	Prof. Harrison Adeniyi & Prof. Ayo Yusuff	Ogun	Ms. Basirat Adekunle	Ifo	Ifo	6.83	3.19	Basirat Adekunle	12, Hakeem Idera street Owode Yewa Ogun state	Basiratumi@gmail.com	Egba	Yoruba	Yoruba Egba	English, Igbo, Yoruba	Mumy faith	55 - 64 years	2024-03-28	House 3	9	Yes	Yes	Yes	Yes	0	2	3	0	2	3	0	Yes	Yes	Yes	Not Applicable	Not Applicable	Not Applicable	Yes	No	No	No	No	All use the language	All use the language	All use the language	All use the language	All use the language	All use the language
2024-03-31 14:21:51	Real data capture	South West	Prof. Harrison Adeniyi & Prof. Ayo Yusuff	Ogun	Ms. Basirat Adekunle	Ifo	Ifo	6.83	3.19	Basirat Adekunle	12, Hakeem Idera street, Owode Yewa, Ogun state.	Basuratumi@gmail.cim	Egba	YOR	Yoruba Egba	Hausa, Igbo, Yoruba,English, pidgin	Me Caleb	35 - 44 years	2024-03-28	House 4	5	Yes	Yes	Yes	Yes	0	0	1	1	0	1	1	Yes	Yes	Yes	Yes	Not Applicable	Not Applicable	Not Applicable	No	Yes	I don't know	I don't know	All use the language	All use the language	Parent(s) use the language	All use the language	All use the language	All use the language
2024-03-31 14:35:06	Real data capture	South West	Prof. Harrison Adeniyi & Prof. Ayo Yusuff	Ogun	Ms. Basirat Adekunle	Ifo	Ifo	6.83	3.15	Basirat Adekunle	12,Hakeem Idera street,Owode yewa , Ogun state	Basiratumi@gmail.com	Egba	YoR	Yoruba egba	English, Pidgin ,Hausa , Igbo	5	35 - 44 years	2024-03-28	House 5	5	Yes	Yes	Yes	Yes	0	2	1	2	1	1	2	Yes	Yes	Yes	Not Applicable	Not Applicable	Not Applicable	Yes	No	No	No	No	All use the language	All use the language	All use the language	All use the language	All use the language	All use the language
2024-04-01 07:29:11	Real data capture	South West	Prof. Harrison Adeniyi & Prof. Ayo Yusuff	Ogun	Ms. Basirat Adekunle	Odeda	Odeda	7.23	3.53	Basirat Adekunle	12, Hakeem Idera Street, Owode Yewa, Ogun State	Basiratumi@gmail.com	Egba	YOR	Egba Yoruba	Igbo, Pidgin, Yoruba	Mrs Opeola	35 - 44 years	2024-03-29	House 1	5	Yes	Yes	Yes	Yes	0	2	1	3	2	1	3	Yes	Yes	Yes	Not Applicable	Not Applicable	Not Applicable	Yes	No	No	No	No	All use the language	All use the language	All use the language	All use the language	All use the language	All use the language
2024-04-01 11:42:08	Real data capture	South West	Prof. Harrison Adeniyi & Prof. Ayo Yusuff	Ogun	Ms. Basirat Adekunle	Odeda	Odeda	7.23	3.52	Basirat Adekunle	12, Hakeem Idera Street, Owode Yewa Ogun State	Basiratumi@gmail.com	Egba	YOR	Yoruba Egba	Igbo, Hausa , Yoruba	Mr Oluyemi	35 - 44 years	2024-03-29	House 2	3	Yes	Yes	Yes	Yes	0	0	1	1	0	1	1	Yes	Yes	Yes	Not Applicable	Not Applicable	Not Applicable	Not Applicable	I don't know	I don't know	I don't know	I don't know	Parent(s) use the language	Parent(s) use the language	Parent(s) use the language	Parent(s) use the language	Parent(s) use the language	Parent(s) use the language
2024-04-01 12:06:51	Real data capture	South West	Prof. Harrison Adeniyi & Prof. Ayo Yusuff	Ogun	Ms. Basirat Adekunle	Odeda	Odeda	7.32	3.52	Basirat Adekunle	12, Hakeem Idera Street, Owode Yewa, Ogun State	Basiratumi@gmail.com	Egba	YOR	Yoruba Egba	Hausa,Igbo,Yoruba	Mummy Janet	25 - 34 years	2024-03-29	House 3	4	Yes	Yes	Yes	Yes	0	2	1	2	1	1	2	No	No	No	Not Applicable	Not Applicable	Not Applicable	Yes	No	No	No	No	All use the language	All use the language	All use the language	All use the language	All use the language	All use the language
2024-04-01 13:51:22	Real data capture	South West	Prof. Harrison Adeniyi & Prof. Ayo Yusuff	Ogun	Ms. Basirat Adekunle	Odeda	Odeda	7.23	3.52	Basirat Adekunle	12, Hakeem Idera Street , Owode Yewa, Ogun State	Basiratumi@gnail.com	Egba	YOR	Yoruba Egba	Igbo, Hausa, Yoruba	Mrs Olaseni	35 - 44 years	2024-03-29	House 4	4	Yes	Yes	Yes	Yes	0	2	0	2	2	0	2	Yes	Yes	Yes	Not Applicable	Not Applicable	Not Applicable	Not Applicable	No	No	No	No	All use the language	All use the language	All use the language	All use the language	All use the language	All use the language
2024-04-01 15:08:27	Real data capture	South West	Prof. Harrison Adeniyi & Prof. Ayo Yusuff	Ogun	Ms. Basirat Adekunle	Odeda	Odeda	7.23	3.52	Basirat Adekunle	12, hakeem Idera street, Owode Yewa Ogun State	Basiratumi@gmail.com	Egba	Yoruba	Yoruba Egba	Igbo, Hausa, Yoruba	Mr OKEOWO	45 - 54 years	2024-03-29	House 5	1	Yes	Yes	No	No	1	0	1	0	0	0	0	No	No	No	No	No	No	No	No	No	No	No	None use the language	None use the language	None use the language	None use the language	None use the language	None use the language
2024-04-02 09:53:50	Real data capture	South West	Prof. Harrison Adeniyi & Prof. Ayo Yusuff	Ondo	Dr. Simon Olaogun	Okitipupa	Okitipupa	6.50002	4.77201	Akinbani Oluwafemi	11, St. Francis street, Ore, Ondo State	oluwafemiakinbani9@gmail.com	Ikale		Yoruba and English	No alternative	Mrs. Elizabeth Odofin	65 and above	2024-03-21	House 1	12	No	Yes	Not Applicable	Yes	2	3	5	4	3	5	3	Not Applicable	Not Applicable	Yes	Yes	Yes	Yes	Yes	No	No	No	No	All use the language	All use the language	All use the language	All use the language	All use the language	All use the language
2024-04-02 10:03:53	Real data capture	South West	Prof. Harrison Adeniyi & Prof. Ayo Yusuff	Ondo	Dr. Simon Olaogun	Okitipupa	Okitipupa	6.50002	4.77201	Akinbani Oluwafemi	11, St. Francis street, Ore, Ondo State	oluwafemiakinbani9@gmail.com	Ikale		No alternative	Yoruba and English	Mr. Olorunfunmi	55 - 64 years	2024-03-21	House 2	6	Yes	Yes	Yes	Yes	1	3	1	1	3	1	1	Yes	Yes	Yes	Yes	Yes	Yes	Yes	No	No	No	No	All use the language	All use the language	All use the language	All use the language	All use the language	All use the language
2024-04-02 10:12:29	Real data capture	South West	Prof. Harrison Adeniyi & Prof. Ayo Yusuff	Ondo	Dr. Simon Olaogun	Okitipupa	Okitipupa	6.50002	4.77201	Akinbani Oluwafemi	11, St. Francis street, Ore, Ondo State	oluwafemiakinbani9@gmail.com	Ikale		No alternative	Yoruba and English	Mr. Augustine Olorunyomi	55 - 64 years	2024-03-21	House 3	11	Yes	Yes	Yes	Yes	1	4	4	4	4	4	4	Yes	Yes	Yes	Yes	Yes	Yes	Yes	No	No	No	No	All use the language	All use the language	All use the language	All use the language	All use the language	All use the language
2024-04-02 23:14:01	Real data capture	South West	Prof. Harrison Adeniyi & Prof. Ayo Yusuff	Ondo	Dr. Simon Olaogun	Okitipupa	Okitipupa	6.50002	4.77201	Akinbani Oluwafemi	11, St. Francis street, Ore, Ondo State	oluwafemiakinbani9@gmail.com	Ikale		No alternative	Yoruba and English	Mrs. Akinjopo	45 - 54 years	2024-03-21	House 4	8	Yes	Yes	Yes	Yes	1	2	1	2	2	1	2	Yes	Yes	Yes	Yes	Yes	Yes	Yes	No	No	No	No	All use the language	All use the language	All use the language	All use the language	All use the language	All use the language
2024-04-02 23:23:53	Real data capture	South West	Prof. Harrison Adeniyi & Prof. Ayo Yusuff	Ondo	Dr. Simon Olaogun	Okitipupa	Okitipupa	6.50002	4.77201	Akinbani Oluwafemi	11, St. Francis street, Ore, Ondo State	oluwafemiakinbani9@gmail.com	Ikale		No alternative	Yoruba and English	Mrs. Olumakinwa	35 - 44 years	2024-03-21	House 5	7	Yes	Yes	Yes	Yes	1	1	1	1	1	1	1	Yes	Yes	Yes	Yes	Yes	Yes	Yes	No	No	No	No	All use the language	All use the language	All use the language	All use the language	All use the language	All use the language
2024-04-03 18:46:38	Real data capture	South West	Prof. Harrison Adeniyi & Prof. Ayo Yusuff	Ondo	Dr. Simon Olaogun	Ilaje	Igbokoda	6.3558	4.80323	Akinbani Oluwafemi	11, St. Francis street, Ore, Ondo State	oluwafemiakinbani9@gmail.com	Ilaje		No alternative	Yoruba and English	Mrs. Tomilola	35 - 44 years	2024-04-03	House 1	5	Yes	Yes	Yes	Yes	1	1	1	1	1	1	1	Yes	Yes	Yes	Yes	Yes	Yes	Yes	No	No	No	No	All use the language	All use the language	All use the language	All use the language	All use the language	All use the language
2024-04-03 18:55:41	Real data capture	South West	Prof. Harrison Adeniyi & Prof. Ayo Yusuff	Ondo	Dr. Simon Olaogun	Ilaje	Igbokoda	4.3558	4.80323	Akinbani Oluwafemi	11, St. Francis street, Ore, Ondo State	oluwafemiakinbani9@gmail.com	Ilaje		No alternative	Yoruba and English	Miss Olayinka	25 - 34 years	2024-04-03	House 2	6	Yes	Yes	Yes	Yes	1	0	3	0	0	3	0	Yes	Yes	Yes	Yes	Yes	Yes	Yes	No	No	No	No	All use the language	All use the language	All use the language	All use the language	All use the language	All use the language
2024-04-03 19:04:15	Real data capture	South West	Prof. Harrison Adeniyi & Prof. Ayo Yusuff	Ondo	Dr. Simon Olaogun	Ilaje	Igbokoda	6.3558	4.80323	Akinbani Oluwafemi	11, St. Francis street, Ore, Ondo State	oluwafemiakinbani9@gmail.com	Ilaje		No alternative	Yoruba and English	Mrs. Ogungbemi Bridget	45 - 54 years	2024-04-03	House 3	13	Yes	Yes	Yes	Yes	2	4	5	6	4	5	6	Yes	Yes	Yes	Yes	Yes	Yes	Yes	No	No	No	No	All use the language	All use the language	All use the language	All use the language	All use the language	All use the language
2024-04-04 22:02:15	Real data capture	South West	Prof. Harrison Adeniyi & Prof. Ayo Yusuff	Ogun	Ms. Basirat Adekunle	Obafemi Owode	Owode	7.12	3.32	Basirat Adekunle	12, Hakeem Idera Street, Owode Yewa Ogun State	Basiratumi@gmail.com	Egba	YOR	Yoruba Egba	Yoruba, Pidgin,English	Mrs Abolade	45 - 54 years	2024-03-30	House 1	8	Yes	Yes	Yes	Yes	1	3	2	0	3	2	0	Yes	Yes	Yes	Yes	Yes	Yes	Yes	Yes	Yes	Yes	Yes	All use the language	All use the language	All use the language	All use the language	All use the language	All use the language
2024-04-04 23:33:54	Real data capture	South West	Prof. Harrison Adeniyi & Prof. Ayo Yusuff	Ogun	Prof. Harison Adeniyi	Obafemi Owode	Owode	7.12	3.32	Basirat Adekunle	12, Hakeem Idera street, Owode yewa	Basiratumi@gmail.com	Egba	YOR	Yoruba Egba	Pidgin, English,Yoruba	Mr Olukayode	35 - 44 years	2024-03-30	House 2	6	Yes	Yes	Yes	Yes	0	2	2	4	2	2	4	Yes	Yes	Yes	Not Applicable	Not Applicable	Not Applicable	Yes	Yes	Yes	I don't know	No	All use the language	All use the language	All use the language	All use the language	All use the language	All use the language
2024-04-05 00:28:37	Real data capture	South West	Prof. Harrison Adeniyi & Prof. Ayo Yusuff	Ogun	Ms. Basirat Adekunle	Obafemi Owode	Owode	7.12	3.32	Basirat Adekunle	12, Hakeem Idera Street, Owode Yewa, Ogun State.	Basiratumi@gmail.com	Egba	YOR	Yoruba Egba	English, Yoruba,Pidgin	Mrs Sobowale	55 - 64 years	2024-03-30	House 3	5	Yes	Yes	Yes	Yes	0	1	2	0	1	2	0	Yes	Yes	Yes	Not Applicable	Not Applicable	Not Applicable	Yes	Yes	No	No	No	All use the language	All use the language	All use the language	All use the language	All use the language	All use the language
2024-04-05 00:57:33	Real data capture	South West	Prof. Harrison Adeniyi & Prof. Ayo Yusuff	Ogun	Ms. Basirat Adekunle	Obafemi Owode	Owode	7.12	3.32	Basirat Adekunle	12, Hakeem Idera Street, Owode Yewa, Ogun State.	Basiratumi@gmail.com	Egba	YOR	Egba Yoruba	Pidgin, Yoruba, English	Mr Oladoye	55 - 64 years	2024-03-31	House 4	6	Yes	No	Yes	Not Applicable	1	1	3	0	1	3	0	Not Applicable	Yes	Not Applicable	Yes	Not Applicable	Yes	Yes	No	No	No	No	All use the language	All use the language	All use the language	All use the language	All use the language	All use the language
2024-04-05 02:01:40	Real data capture	South West	Prof. Harrison Adeniyi & Prof. Ayo Yusuff	Ogun	Ms. Basirat Adekunle	Obafemi Owode	Owode	7.12	3.32	Basirat Adekunle	12, Hakeem Idera street, Owode Yewa,Ogun State	Basiratumi@gmail.com	Egba	YOR	Yoruba Egba	English, pidgin,Yoruba	Sogbola	35 - 44 years	2024-03-30	House 5	3	Yes	Yes	Yes	Yes	0	1	0	1	1	0	1	Yes	Yes	Yes	Not Applicable	Not Applicable	Not Applicable	Yes	No	No	No	No	Parent(s) use the language	Parent(s) use the language	Parent(s) use the language	Parent(s) use the language	Parent(s) use the language	Parent(s) use the language
2024-04-05 22:54:20	Real data capture	South West	Prof. Harrison Adeniyi & Prof. Ayo Yusuff	Ondo	Dr. Simon Olaogun	Ilaje	Igbokoda	6.3558	4.80323	Akinbani Oluwafemi	11, St. Francis street, Ore, Ondo State	oluwafemiakinbani9@gmail.com	Ilaje		No alternative	Yoruba and English	Mr. Badmus	55 - 64 years	2024-03-21	House 4	8	Yes	Yes	Yes	Yes	2	2	2	1	2	2	1	Yes	Yes	Yes	Yes	Yes	Yes	Yes	No	No	No	Yes	All use the language	All use the language	All use the language	All use the language	All use the language	All use the language
2024-04-05 23:02:50	Real data capture	South West	Prof. Harrison Adeniyi & Prof. Ayo Yusuff	Ondo	Dr. Simon Olaogun	Ilaje	Igbokoda	6.3558	4.80323	Akinbani Oluwafemi	11, St. Francis street, Ore, Ondo State	oluwafemiakinbani9@gmail.com	Ilaje		No alternative	Yoruba and English	Mr. Ajayi	45 - 54 years	2024-03-21	House 5	6	Yes	Yes	Yes	Yes	1	1	2	1	1	2	1	Yes	Yes	Yes	Yes	No	Yes	Yes	No	No	No	No	All use the language	All use the language	All use the language	All use the language	All use the language	All use the language
2024-04-06 12:09:38	Real data capture	South West	Prof. Harrison Adeniyi & Prof. Ayo Yusuff	Ondo	Dr. Simon Olaogun	Ese Odo	Igbekebo	6.35804	4.86494	Akinbani Oluwafemi	11, St. Francis street, Ore, Ondo State	oluwafemiakinbani9@gmail.com	Ijaw-Apoi		No alternative	Yoruba and English	Mr. Igbekele	55 - 64 years	2024-04-04	House 1	9	Yes	Yes	Yes	Yes	2	3	2	1	3	2	1	Yes	Yes	Yes	Yes	Yes	Yes	Yes	No	No	No	Yes	All use the language	All use the language	All use the language	All use the language	All use the language	All use the language
2024-04-08 00:10:42	Real data capture	South West	Prof. Harrison Adeniyi & Prof. Ayo Yusuff	Ondo	Dr. Simon Olaogun	Ese Odo	Igbekebo	6.35804	4.86494	Akinbani Oluwafemi	11, St. Francis street, Ore, Ondo State	oluwafemiakinbani9@gmail.com	Ijaw-Apoi		No alternative	Yoruba and English	Mr. Dabo	55 - 64 years	2024-04-04	House 2	7	Yes	Yes	Yes	Yes	1	2	2	2	2	2	2	Yes	Yes	Yes	Yes	Yes	Yes	Yes	No	No	No	Yes	All use the language	All use the language	All use the language	All use the language	All use the language	All use the language
2024-04-08 12:34:48	Real data capture	South West	Prof. Harrison Adeniyi & Prof. Ayo Yusuff	Ondo	Dr. Simon Olaogun	Ese Odo	Igbekebo	6.35804	4.86494	Akinbani Oluwafemi	11, St. Francis street, Ore, Ondo State	oluwafemiakinbani9@gmail.com	Ijaw-Apoi		No alternative	Yoruba and English	Mr. Tiwo	45 - 54 years	2024-04-04	House 3	6	Yes	Yes	Yes	Yes	1	2	1	1	2	1	1	Yes	Yes	Yes	Yes	Yes	Yes	Yes	No	No	No	Yes	All use the language	All use the language	All use the language	All use the language	All use the language	All use the language
2024-04-08 12:48:28	Real data capture	South West	Prof. Harrison Adeniyi & Prof. Ayo Yusuff	Ondo	Dr. Simon Olaogun	Ese Odo	Igbekebo	6.35804	4.86494	Akinbani Oluwafemi	11, St. Francis street, Ore, Ondo State	oluwafemiakinbani9@gmail.com	Ijaw-Apoi		No alternative	Yoruba and English	Mrs. Majugba	55 - 64 years	2024-04-04	House 4	9	Yes	Yes	Yes	Yes	2	3	2	1	3	2	1	Yes	Yes	Yes	Yes	Yes	Yes	Yes	No	I don't know	No	No	All use the language	All use the language	All use the language	All use the language	All use the language	All use the language
2024-04-08 13:00:44	Real data capture	South West	Prof. Harrison Adeniyi & Prof. Ayo Yusuff	Ondo	Dr. Simon Olaogun	Ese Odo	Igbekebo	6.35804	4.86494	Akinbani Oluwafemi	11, St. Francis street, Ore, Ondo State	oluwafemiakinbani9@gmail.com	Ijaw-Apoi		No alternative	Yoruba and English	Mr. Bukunyomi	65 and above	2024-04-04	House 5	9	Yes	Yes	Yes	Yes	0	3	4	3	3	4	3	Yes	Yes	Yes	Not Applicable	Not Applicable	Not Applicable	Yes	No	No	No	No	All use the language	All use the language	All use the language	All use the language	All use the language	All use the language
2024-04-09 00:18:17	Real data capture	South West	Prof. Harrison Adeniyi & Prof. Ayo Yusuff	Ondo	Dr. Simon Olaogun	Ile Oluji/Okeigbo	Ile-Oluji	7.2251	4.86694	Akinbani Oluwafemi	11, St. Francis street, Ore, Ondo State	oluwafemiakinbani9@gmail.com	Ile-Oluji		No alternative	Yoruba and English	Mrs. Oyebade	65 and above	2024-04-04	House 1	6	Yes	Yes	Yes	Yes	0	2	2	1	2	2	1	Yes	Yes	Yes	Yes	Not Applicable	Not Applicable	Yes	No	No	No	No	All use the language	All use the language	All use the language	All use the language	All use the language	All use the language
2024-04-09 00:33:56	Real data capture	South West	Prof. Harrison Adeniyi & Prof. Ayo Yusuff	Ondo	Dr. Simon Olaogun	Ile Oluji/Okeigbo	Ile-Oluji	7.2251	4.86694	Akinbani Oluwafemi	11, St. Francis street, Ore, Ondo State	oluwafemiakinbani9@gmail.com	Ile-Oluji		No alternative	Yoruba and English	Mrs. Ogunfunmakin Deborah	55 - 64 years	2024-04-04	House 2	8	Yes	Yes	Yes	Yes	1	2	3	1	2	3	1	Yes	Yes	Yes	Yes	Yes	Yes	Yes	No	No	No	No	All use the language	All use the language	All use the language	All use the language	All use the language	All use the language
2024-04-09 00:41:56	Real data capture	South West	Prof. Harrison Adeniyi & Prof. Ayo Yusuff	Ondo	Dr. Simon Olaogun	Ile Oluji/Okeigbo	Ile-Oluji	7.2251	4.86694	Akinbani Oluwafemi	11, St. Francis street, Ore, Ondo State	oluwafemiakinbani9@gmail.com	Ile-Oluji		No alternative	Yoruba and English	Iyaafin Adeyeyr Oluwafiropo	45 - 54 years	2024-04-04	House 3	7	Yes	Yes	Yes	Yes	1	3	1	2	3	1	2	Yes	Yes	Yes	Yes	Yes	Yes	Yes	No	No	No	No	All use the language	All use the language	All use the language	All use the language	All use the language	All use the language
2024-04-09 00:58:22	Real data capture	South West	Prof. Harrison Adeniyi & Prof. Ayo Yusuff	Ondo	Dr. Simon Olaogun	Ile Oluji/Okeigbo	Ile-Oluji	7.2251	4.86694	Akinbani Oluwafemi	11, St. Francis street, Ore, Ondo State	oluwafemiakinbani9@gmail.com	Ile-Oluji		No alternative	Yoruba and English	Mr. Durojaye	55 - 64 years	2024-04-04	House 4	6	Yes	No	Yes	Not Applicable	1	1	3	1	1	3	1	Not Applicable	Yes	Not Applicable	Yes	Not Applicable	Yes	Yes	No	No	No	No	All use the language	All use the language	All use the language	All use the language	All use the language	All use the language
2024-04-09 01:05:47	Real data capture	South West	Prof. Harrison Adeniyi & Prof. Ayo Yusuff	Ondo	Dr. Simon Olaogun	Ile Oluji/Okeigbo	Ile-Oluji	7.2251	4.86694	Akinbani Oluwafemi	11, St. Francis street, Ore, Ondo State	oluwafemiakinbani9@gmail.com	Ile-Oluji		No alternative	Yoruba and English	Mr. Johnson	55 - 64 years	2024-04-04	House 5	8	Yes	Yes	Yes	Yes	1	3	2	1	3	2	1	Yes	Yes	Yes	Yes	Yes	Yes	Yes	No	No	No	No	All use the language	All use the language	All use the language	All use the language	All use the language	All use the language
2024-04-20 07:58:20	Real data capture	South West	Prof. Harrison Adeniyi & Prof. Ayo Yusuff	Lagos	Prof. Harison Adeniyi	Ojo	Ojo	6.46404	3.20154	Tobi Lawal	Lagos State University, Ojo, Lagos	lawalqudus05@gmail.com	Yoruba		Yoruba	English, Ogu	Mr Olukunle Joseph	25 - 34 years	2024-04-12	House 1	4	Yes	Yes	Yes	Yes	0	1	1	1	1	1	1	Yes	Yes	Yes	Not Applicable	Not Applicable	Not Applicable	Yes	No	No	No	Yes	All use the language	All use the language	All use the language	All use the language	All use the language	All use the language
2024-04-21 08:11:53	Real data capture	South West	Prof. Harrison Adeniyi & Prof. Ayo Yusuff	Lagos	Prof. Harison Adeniyi	Ojo	Ojo	6.46404	3.20154	Tobi Lawal	Lagos State University, Ojo, Lagos	lawalqudus05@gmail.com	Yoruba		Yoruba	English, Ogu, Pigin	Mrs. Omonike Ayilara	35 - 44 years	2024-04-12	House 2	5	Yes	Yes	Yes	Yes	1	1	1	1	1	1	0	Yes	Yes	Yes	Yes	Yes	Yes	Yes	No	No	No	No	All use the language	All use the language	All use the language	All use the language	Parent(s) use the language	Parent(s) use the language
2024-04-21 08:23:32	Real data capture	South West	Prof. Harrison Adeniyi & Prof. Ayo Yusuff	Lagos	Prof. Harison Adeniyi	Ojo	Ojo	6.46404	3.20154	Tobi Lawal	Lagos State University, Ojo, Lagos	lawalqudus05@gmail.com	Yoruba (Awori)		None	English, Pidgin,	Mrs. Rufai Omolola	35 - 44 years	2024-04-12	House 3	6	Yes	Yes	Yes	Yes	2	1	1	1	1	1	1	Yes	Yes	Yes	Yes	Yes	Yes	Yes	No	Yes	Yes	Yes	All use the language	All use the language	All use the language	All use the language	All use the language	All use the language
2024-04-21 08:34:37	Real data capture	South West	Prof. Harrison Adeniyi & Prof. Ayo Yusuff	Lagos	Prof. Harison Adeniyi	Ojo	Ojo	6.46404	3.20154	Tobi Lawal	Lagos State University, Ojo, Lagos	lawalqudus05@gmail.com	Yoruba (Awori)		None	English, Pidgin, Ogu	Mr. Ahmed Olawale	35 - 44 years	2024-04-12	House 4	8	Yes	Yes	Yes	Yes	2	3	1	1	2	1	1	Yes	Yes	Yes	Yes	Yes	Yes	Yes	Yes	Yes	Yes	Yes	All use the language	All use the language	All use the language	All use the language	All use the language	All use the language
2024-04-21 08:46:25	Real data capture	South West	Prof. Harrison Adeniyi & Prof. Ayo Yusuff	Lagos	Prof. Harison Adeniyi	Ojo	Ojo	6.46404	3.20154	Tobi Lawal	Lagos State University, Ojo, Lagos	lawalqudus05@gmail.com	Yoruba (Awori)		None	Yoruba, Ogu	Mr. Olubunmi Adebisi	35 - 44 years	2024-04-12	House 5	4	Yes	Yes	Yes	Yes	0	1	1	1	1	1	1	Yes	Yes	Yes	Not Applicable	Not Applicable	Not Applicable	Yes	I don't know	I don't know	No	No	All use the language	All use the language	All use the language	All use the language	All use the language	All use the language
2024-04-21 09:54:20	Real data capture	South West	Prof. Harrison Adeniyi & Prof. Ayo Yusuff	Lagos	Prof. Harison Adeniyi	Badagry	Badagry	6.4296	2.89129	Tobi Lawal	Lagos State University, Ojo	lawalqudus05@gmail.com	Egun		Nil	Yoruba, English	Mrs Omotayo	25 - 34 years	2024-04-14	House 1	6	Yes	Yes	Yes	Yes	0	2	2	2	0	1	0	Yes	Yes	No	Not Applicable	Not Applicable	Not Applicable	No	Yes	Yes	Yes	No	Parent(s) use the language	Parent(s) use the language	Parent(s) use the language	Parent(s) use the language	None use the language	None use the language
2024-04-21 10:07:36	Real data capture	South West	Prof. Harrison Adeniyi & Prof. Ayo Yusuff	Lagos	Prof. Harison Adeniyi	Badagry	Badagry	6.4296	2.89129	Tobi Lawal	Lagos State University, Ojo, Lagos	lawalqudus05@gmail.com	Egun		None	English, Pidgin and Yoruba	Mr. Travil Nunayon	45 - 54 years	2024-04-14	House 2	6	Yes	Yes	Yes	Yes	0	2	2	2	0	0	0	Yes	Yes	Yes	No	No	No	No	Yes	Yes	Yes	No	Parent(s) use the language	Parent(s) use the language	Parent(s) use the language	Parent(s) use the language	None use the language	None use the language
2024-04-21 10:32:11	Real data capture	South West	Prof. Harrison Adeniyi & Prof. Ayo Yusuff	Lagos	Prof. Harison Adeniyi	Badagry	Badagry	6.4296	2.89129	Tobi Lawal	Lagos State University, Ojo, Lagos	lawalqudus05@gmail.com	Egun		Ogu	English, Yoruba, Pidgin	Mr. Tadopede	45 - 54 years	2024-04-14	House 3	8	Yes	Yes	Yes	Yes	2	2	2	1	0	0	0	Yes	Yes	Yes	Yes	Yes	Yes	No	Yes	Yes	Yes	No	Parent(s) use the language	Parent(s) use the language	Parent(s) use the language	Parent(s) use the language	Parent(s) use the language	Parent(s) use the language
2024-04-21 11:00:22	Real data capture	South West	Prof. Harrison Adeniyi & Prof. Ayo Yusuff	Lagos	Prof. Harison Adeniyi	Badagry	Badagry	6. 4296032	2.89129	Tobi Lawal	Lagos State University, Ojo, Lagos	lawalqudus05@gmail.com	Egun		None	Yoruba and English	Mr. Sunday Koshoedo	35 - 44 years	2024-04-14	House 4	5	Yes	Yes	Yes	Yes	1	1	1	2	0	0	0	Yes	No	No	Yes	Yes	No	No	I don't know	I don't know	No	No	Parent(s) use the language	Parent(s) use the language	Parent(s) use the language	Parent(s) use the language	Parent(s) use the language	Parent(s) use the language
2024-04-21 11:15:47	Real data capture	South West	Prof. Harrison Adeniyi & Prof. Ayo Yusuff	Lagos	Prof. Harison Adeniyi	Badagry	Badagry	6.4296	2.89129	Tobi Lawal	Lagos State University, Ojo, Lagos.	lawalqudus05@gmail.com	Egun		Ogu	Yoruba, English, and Pidgin	Mrs. Anagun	45 - 54 years	2024-04-14	House 5	5	No	Yes	Not Applicable	Yes	1	2	1	1	0	0	0	Not Applicable	Not Applicable	No	Not Applicable	Yes	No	No	Yes	Yes	No	No	Parent(s) use the language	Parent(s) use the language	Parent(s) use the language	Parent(s) use the language	Parent(s) use the language	Parent(s) use the language
2024-04-22 00:39:37	Real data capture	South West	Prof. Harrison Adeniyi & Prof. Ayo Yusuff	Lagos	Prof. Harison Adeniyi	Amuwo-Odofin	Festac Town	6.45962	3.31096	Tobi Lawal	Lagos State University, Ojo	lawalqudus05@gmail.com	Yoruba		None	English	Mr. Adeyemi	25 - 34 years	2024-04-18	House 1	8	Yes	Yes	Yes	Yes	0	3	3	1	3	3	1	Yes	Yes	Yes	Not Applicable	Not Applicable	Not Applicable	Yes	Yes	Yes	Yes	No	All use the language	All use the language	All use the language	All use the language	All use the language	All use the language
2024-04-22 00:55:11	Real data capture	South West	Prof. Harrison Adeniyi & Prof. Ayo Yusuff	Lagos	Prof. Harison Adeniyi	Amuwo-Odofin	Festac Town	6.45962	3.31096	Tobi Lawal	Lagos State University, Ojo, Lagos	lawalqudus05@gmail.com	Yoruba		None	English, Pidgin	Mr. Jonathan	25 - 34 years	2024-04-18	House 2	6	Yes	Yes	Yes	Yes	0	3	1	1	3	1	1	Yes	Yes	Yes	Not Applicable	Not Applicable	Not Applicable	Yes	Yes	Yes	Yes	No	All use the language	All use the language	All use the language	All use the language	All use the language	All use the language
2024-04-22 01:38:33	Real data capture	South West	Prof. Harrison Adeniyi & Prof. Ayo Yusuff	Lagos	Prof. Harison Adeniyi	Amuwo-Odofin	Festac Town	6.45962	3.31096	Tobi Lawal	Lagos State University, Ojo, Lagos	lawalqudus05@gmail.com	Yoruba		None	English, Pidgin and Igbo	Mr. Daniel	45 - 54 years	2024-04-18	House 3	6	Yes	Yes	Yes	Yes	0	2	2	1	2	2	1	Yes	Yes	Yes	Not Applicable	Not Applicable	Not Applicable	Yes	Yes	Yes	Yes	Yes	All use the language	All use the language	All use the language	All use the language	All use the language	All use the language
2024-04-22 01:56:48	Real data capture	South West	Prof. Harrison Adeniyi & Prof. Ayo Yusuff	Lagos	Prof. Harison Adeniyi	Amuwo-Odofin	Festac Town	6.45962	3.31096	Tobi Lawal	Lagos State University, Ojo, Lagos	lawalqudus05@gmail.com	Yoruba		None	English and Pidgin	Mr. Abayomi	45 - 54 years	2024-04-18	House 4	8	Yes	Yes	Yes	Yes	1	3	2	2	3	2	2	Yes	Yes	Yes	Yes	Yes	Yes	Yes	Yes	Yes	Yes	I don't know	All use the language	All use the language	All use the language	All use the language	All use the language	All use the language
2024-04-22 02:10:25	Real data capture	South West	Prof. Harrison Adeniyi & Prof. Ayo Yusuff	Lagos	Prof. Harison Adeniyi	Amuwo-Odofin	Festac Town	6.45962	3.31096	Tobi Lawal	Lagos State University, Ojo, Lagos	lawalqudus05@gmail.com	Yoruba		None	English and Pidgin	Mrs. Oluwayemisi Kiki	45 - 54 years	2024-04-18	House 5	5	Yes	Yes	Yes	Yes	1	1	1	1	1	1	1	Yes	Yes	Yes	Yes	Yes	Yes	Yes	Yes	Yes	Yes	I don't know	All use the language	All use the language	Parent(s) use the language	All use the language	All use the language	All use the language
2024-04-22 02:28:14	Real data capture	South West	Prof. Harrison Adeniyi & Prof. Ayo Yusuff	Lagos	Prof. Harison Adeniyi	Ajeromi-Ifelodun	Apapa	6.45611	3.34371	Tobi Lawal	Lagos State University, Ojo, Lagos	lawalqudus05@gmail.com	Yoruba		None	English and Pidgin	Mr. Ayobami	35 - 44 years	2024-04-18	House 1	6	Yes	Yes	Yes	Yes	0	1	3	3	0	0	0	Yes	No	No	Not Applicable	Not Applicable	Not Applicable	No	I don't know	I don't know	I don't know	No	All use the language	All use the language	All use the language	All use the language	All use the language	All use the language
2024-04-22 03:05:53	Real data capture	South West	Prof. Harrison Adeniyi & Prof. Ayo Yusuff	Lagos	Prof. Harison Adeniyi	Ajeromi-Ifelodun	Apapa	6.45611	3.34371	Tobi Lawal	Lagos State University, Ojo, Lagos	lawalqudus05@gmail.com	Yoruba		None	Hausa, Pidgin	Mr. Jimoh	65 and above	2024-04-18	House 2	7	Yes	Yes	Yes	Yes	0	1	4	0	1	4	0	Yes	Yes	Yes	Not Applicable	Not Applicable	Not Applicable	Yes	I don't know	I don't know	No	No	All use the language	All use the language	All use the language	All use the language	All use the language	All use the language
2024-04-22 03:18:31	Real data capture	South West	Prof. Harrison Adeniyi & Prof. Ayo Yusuff	Lagos	Prof. Harison Adeniyi	Ajeromi-Ifelodun	Apapa	6.45611	3.34371	Tobi Lawal	Lagos State University, Ojo, Lagos	lawalqudus05@gmail.com	Yoruba		None	English, Igbo, Hausa and Pidgin	Mr. Akindele	55 - 64 years	2024-04-18	House 3	6	Yes	Yes	Yes	Yes	1	1	2	1	1	2	1	Yes	Yes	Yes	Yes	Yes	Yes	Yes	Yes	Yes	No	No	All use the language	All use the language	All use the language	All use the language	All use the language	All use the language
2024-04-22 03:28:21	Real data capture	South West	Prof. Harrison Adeniyi & Prof. Ayo Yusuff	Lagos	Prof. Harison Adeniyi	Ajeromi-Ifelodun	Apapa	6.45611	3.34371	Tobi Lawal	Lagos State University, Ojo, Lagos	lawalqudus05@gmail.com	Yoruba		None	English, Pidgin, and Igbo	Mrs. Ajidahun	45 - 54 years	2024-04-18	House 4	8	Yes	Yes	Yes	Yes	2	2	2	2	2	2	2	Yes	Yes	Yes	Yes	Yes	Yes	Yes	Yes	Yes	Yes	No	All use the language	All use the language	All use the language	All use the language	All use the language	All use the language
2024-04-22 03:39:08	Real data capture	South West	Prof. Harrison Adeniyi & Prof. Ayo Yusuff	Lagos	Prof. Harison Adeniyi	Ajeromi-Ifelodun	Apapa	6.45611	3.34371	Tobi Lawal	Lagos State University, Ojo, Lagos	lawalqudus05@gmail.com	Yoruba		None	English, Pidgin, Igbo and Hausa	Mr. Alade	55 - 64 years	2024-04-18	House 5	9	Yes	Yes	Yes	Yes	1	3	3	1	3	3	1	Yes	Yes	Yes	Yes	Yes	Yes	Yes	Yes	Yes	Yes	I don't know	All use the language	All use the language	All use the language	All use the language	All use the language	All use the language
2024-04-22 03:53:43	Real data capture	South West	Prof. Harrison Adeniyi & Prof. Ayo Yusuff	Lagos	Prof. Harison Adeniyi	Agege	Agege	6.62562	3. 3246749	Tobi Lawal	Lagos State University, Ojo, Lagos	lawalqudus05@gmail.com	Yoruba (Awori)		None	English, Pidgin, Hausa	Mr. Babatunde	35 - 44 years	2024-04-20	House 1	2	Yes	Yes	Yes	Yes	0	0	0	0	0	0	0	Yes	Not Applicable	Not Applicable	Not Applicable	Not Applicable	Not Applicable	Not Applicable	I don't know	I don't know	I don't know	I don't know	All use the language	All use the language	All use the language	All use the language	All use the language	All use the language
2024-04-22 04:04:09	Real data capture	South West	Prof. Harrison Adeniyi & Prof. Ayo Yusuff	Lagos	Prof. Harison Adeniyi	Agege	Agege	6.62562	3.32467	Tobi Lawal	Lagos State University, Ojo, Lagos	lawalqudus05@gmail.com	Yoruba (Awori)		None	English, Pidgin and Hausa	Mr. Jamiu	45 - 54 years	2024-04-20	House 2	6	Yes	Yes	Yes	Yes	0	3	1	1	3	1	1	Yes	Yes	Yes	Not Applicable	Not Applicable	Not Applicable	Not Applicable	I don't know	I don't know	I don't know	I don't know	All use the language	All use the language	All use the language	All use the language	All use the language	All use the language
2024-04-22 04:33:21	Real data capture	South West	Prof. Harrison Adeniyi & Prof. Ayo Yusuff	Lagos	Prof. Harison Adeniyi	Agege	Agege	6.62562	3.32467	Tobi Lawal	Lagos State University, Ojo, Lagos	lawalqudus05@gmail.com	Yoruba (Awori)		None	Yoruba (Osun), Hausa, Pidgin, and English	Mr. George Adjete	35 - 44 years	2024-04-20	House 3	4	Yes	Yes	Yes	Yes	0	1	1	1	1	1	1	Yes	Yes	Yes	Not Applicable	Not Applicable	Not Applicable	Yes	Yes	Yes	Yes	No	All use the language	All use the language	All use the language	All use the language	All use the language	All use the language
2024-04-22 04:58:03	Real data capture	South West	Prof. Harrison Adeniyi & Prof. Ayo Yusuff	Lagos	Prof. Harison Adeniyi	Agege	Agege	6.62562	3.32467	Tobi Lawal	Lagos State University, Ojo, Lagos	lawalqudus05@gmail.com	Yoruba (Awori)		No	English,Hausa and Pidgin	Mr. Samuel Egbedire	55 - 64 years	2024-04-20	House 4	8	Yes	Yes	Yes	Yes	1	3	2	2	3	2	2	Yes	Yes	Yes	Yes	Yes	Yes	Yes	Yes	Yes	Yes	No	All use the language	All use the language	All use the language	All use the language	All use the language	All use the language
2024-04-22 05:29:12	Real data capture	South West	Prof. Harrison Adeniyi & Prof. Ayo Yusuff	Lagos	Prof. Harison Adeniyi	Agege	Agege	6.62562	3.32467	Tobi Lawal	Lagos State University, Ojo, Lagos.	lawalqudus05@gmail.com	Yoruba (Awori)		None	Hausa, English and Pidgin	Mr. Tope	35 - 44 years	2024-04-20	House 5	5	Yes	Yes	Yes	Yes	1	1	1	1	1	1	1	Yes	Yes	Yes	Yes	Yes	Yes	Yes	Yes	Yes	Yes	No	All use the language	All use the language	All use the language	All use the language	All use the language	All use the language
2024-04-22 08:50:55	Real data capture	South West	Prof. Harrison Adeniyi & Prof. Ayo Yusuff	Lagos	Prof. Harison Adeniyi	Ifako-Ijaye	Ifako	6.66022	3.3282	Tobi Lawal	Lagos State University, Ojo, Lagos	lawalqudus05@gmail.com	Yoruba (Awori)		Yoruba	English and Pidgin	Balogun Folashade	35 - 44 years	2024-04-20	House 1	5	Yes	Yes	Yes	Yes	0	1	2	3	1	2	3	Yes	Yes	Yes	Not Applicable	Not Applicable	Not Applicable	Yes	I don't know	I don't know	I don't know	I don't know	All use the language	All use the language	All use the language	All use the language	All use the language	All use the language
2024-04-22 08:59:48	Real data capture	South West	Prof. Harrison Adeniyi & Prof. Ayo Yusuff	Lagos	Prof. Harison Adeniyi	Ifako-Ijaye	Ifako	6.66022	3.3282	Tobi Lawal	Lagos State University, Ojo, Lagos	lawalqudus05@gmail.com	Yoruba (Awori)		Yoruba	English, Hausa and Pidgin	Mrs. Bakare	45 - 54 years	2024-04-20	House 2	6	Yes	Yes	Yes	Yes	0	2	2	1	2	2	1	Yes	Yes	Yes	Not Applicable	Not Applicable	Not Applicable	Yes	Yes	Yes	Yes	No	All use the language	All use the language	All use the language	All use the language	All use the language	All use the language
2024-04-22 09:09:22	Real data capture	South West	Prof. Harrison Adeniyi & Prof. Ayo Yusuff	Lagos	Prof. Harison Adeniyi	Ifako-Ijaye	Ifako	6.66022	3.3282	Tobi Lawal	Lagos State University, Ojo, Lagos	lawalqudus05@gmail.com	Yoruba		Awori	Hausa, English and Pidgin	Mrs. Olatunde	35 - 44 years	2024-04-20	House 3	5	Yes	Yes	Yes	Yes	1	1	1	1	1	1	1	Yes	Yes	Yes	Yes	Yes	Yes	Yes	Yes	Yes	Yes	Yes	All use the language	All use the language	All use the language	All use the language	All use the language	All use the language
2024-04-22 09:44:56	Real data capture	South West	Prof. Harrison Adeniyi & Prof. Ayo Yusuff	Lagos	Prof. Harison Adeniyi	Ifako-Ijaye	Ifako	6.66022	3.3282	Tobi Lawal	Lagos State University, Ojo, Lagos	lawalqudus05@gmail.com	Yoruba (Awori)		Yoruba	Hausa, English and Pidgin	Mr. Hassan	55 - 64 years	2024-04-20	House 4	8	Yes	Yes	Yes	Yes	1	3	2	2	3	2	2	Yes	Yes	Yes	Yes	Yes	Yes	Yes	Yes	Yes	Yes	No	All use the language	All use the language	All use the language	All use the language	All use the language	All use the language
2024-04-22 09:57:47	Real data capture	South West	Prof. Harrison Adeniyi & Prof. Ayo Yusuff	Lagos	Prof. Harison Adeniyi	Ifako-Ijaye	Ifako	6.66022	3.3282	Tobi Lawal	Lagos State University, Ojo, Lagos	lawalqudus05@gmail.com	Yoruba (Awori)		Yoruba	English and Pidgin	Mr. Obasa	45 - 54 years	2024-04-20	House 5	5	Yes	No	Yes	Not Applicable	1	1	2	1	1	2	1	Not Applicable	Yes	Not Applicable	Yes	Not Applicable	Yes	Yes	Yes	Yes	Yes	I don't know	All use the language	All use the language	All use the language	All use the language	All use the language	All use the language
2024-04-22 12:21:22	Real data capture	South West	Prof. Harrison Adeniyi & Prof. Ayo Yusuff	Lagos	Prof. Harison Adeniyi	Alimosho	Ikotun	6.55048	3.26854	Tobi Lawal	Lagos State University, Ojo, Lagos	lawalqudus05@gmail.com	Yoruba (Awori)		Yoruba	English and Pidgin	Mr. Shakiru	25 - 34 years	2024-04-19	House 1	2	Yes	Yes	Yes	Yes	0	0	0	0	0	0	0	Yes	Not Applicable	Not Applicable	Not Applicable	Not Applicable	Not Applicable	Not Applicable	I don't know	I don't know	I don't know	I don't know	Parent(s) use the language	Parent(s) use the language	Parent(s) use the language	Parent(s) use the language	Parent(s) use the language	Parent(s) use the language
2024-04-22 12:33:35	Real data capture	South West	Prof. Harrison Adeniyi & Prof. Ayo Yusuff	Lagos	Prof. Harison Adeniyi	Alimosho	Ikotun	6.55048	3.26854	Tobi Lawal	Lagos State University, Ojo, Lagos	lawalqudus05@gmail.com	Yoruba (Awori)		Yoruba	English, Pidgin and Igbo	Mrs Ogunbanwo	35 - 44 years	2024-04-19	House 2	5	Yes	Yes	Yes	Yes	1	1	1	1	1	1	1	Yes	Yes	Yes	Yes	Yes	Yes	Yes	Yes	Yes	Yes	No	All use the language	All use the language	All use the language	All use the language	All use the language	All use the language
2024-04-23 04:18:50	Real data capture	South West	Prof. Harrison Adeniyi & Prof. Ayo Yusuff	Lagos	Prof. Harison Adeniyi	Alimosho	Ikotun	6.55048	3.26854	Tobi Lawal	Lagos State University, Ojo, Lagos	lawalqudus05@gmail.com	Awori		Yoruba	English and Pidgin	Mrs Kasali	45 - 54 years	2024-04-19	House 3	6	Yes	Yes	Yes	Yes	1	2	1	1	2	1	1	Yes	Yes	Yes	Yes	Yes	Yes	Yes	Yes	Yes	Yes	No	All use the language	All use the language	All use the language	All use the language	All use the language	All use the language
2024-04-23 04:27:15	Real data capture	South West	Prof. Harrison Adeniyi & Prof. Ayo Yusuff	Lagos	Prof. Harison Adeniyi	Alimosho	Ikotun	6.55048	3.26854	Tobi Lawal	Lagos State University, Ojo, Lagos	lawalqudus05@gmail.com	Yoruba (Awori)		Yoruba	English	Mr. Olukotun	55 - 64 years	2024-04-19	House 4	11	Yes	Yes	Yes	Yes	2	3	4	2	3	4	2	Yes	Yes	Yes	Yes	Yes	Yes	Yes	Yes	Yes	Yes	No	All use the language	All use the language	All use the language	All use the language	All use the language	All use the language
2024-04-23 04:35:22	Real data capture	South West	Prof. Harrison Adeniyi & Prof. Ayo Yusuff	Lagos	Prof. Harison Adeniyi	Alimosho	Ikotun	6.55048	3.26854	Tobi Lawal	Lagos State University, Ojo, Lagos	lawalqudus05@gmail.com	Yoruba (Awori)		Yoruba	English, Pidgin and Igbo	Mr. Abiodun	25 - 34 years	2024-04-19	House 5	4	Yes	Yes	Yes	Yes	0	1	1	1	1	1	1	Yes	Yes	Yes	Not Applicable	Not Applicable	Not Applicable	Yes	Yes	Yes	Yes	No	All use the language	All use the language	All use the language	All use the language	All use the language	All use the language
2024-04-23 05:04:50	Real data capture	South West	Prof. Harrison Adeniyi & Prof. Ayo Yusuff	Lagos	Prof. Harison Adeniyi	Mushin	Mushin	6.63424	3.34599	Tobi Lawal	Lagos State University, Ojo, Lagos	lawalqudus05@gmail.com	Awori		Yoruba	English and Hausa	Mr. Samuel	55 - 64 years	2024-04-19	House 1	7	Yes	Yes	Yes	Yes	0	2	3	1	2	3	1	Yes	Yes	Yes	Not Applicable	Not Applicable	Not Applicable	Yes	I don't know	I don't know	I don't know	I don't know	All use the language	All use the language	All use the language	All use the language	All use the language	All use the language
2024-04-23 05:15:47	Real data capture	South West	Prof. Harrison Adeniyi & Prof. Ayo Yusuff	Lagos	Prof. Harison Adeniyi	Mushin	Mushin	6.53424	3.34599	Tobi Lawal	Lagos State University, Ojo, Lagos	lawalqudus05@gmail.com	Awori		Yoruba	English, Igbo and Hausa	Mr. Hakeem	35 - 44 years	2024-04-19	House 2	5	Yes	Yes	Yes	Yes	0	1	2	3	1	2	3	Yes	Yes	Yes	Not Applicable	Not Applicable	Not Applicable	Yes	I don't know	I don't know	I don't know	I don't know	All use the language	All use the language	All use the language	All use the language	All use the language	All use the language
2024-04-23 05:26:09	Real data capture	South West	Prof. Harrison Adeniyi & Prof. Ayo Yusuff	Lagos	Prof. Harison Adeniyi	Mushin	Mushin	6.53424	3.34599	Tobi Lawal	Lagos State University, Ojo, Lagos	lawalqudus05@gmail.com	Yoruba (Awori)		Yoruba	English, Igbo and Hausa	Mrs. Aina	35 - 44 years	2024-04-19	House 3	4	Yes	Yes	Yes	Yes	0	1	1	1	1	1	1	Yes	Yes	Yes	Not Applicable	Not Applicable	Not Applicable	Yes	Yes	Yes	Yes	No	All use the language	All use the language	All use the language	All use the language	All use the language	All use the language
2024-04-23 05:37:44	Real data capture	South West	Prof. Harrison Adeniyi & Prof. Ayo Yusuff	Lagos	Prof. Harison Adeniyi	Mushin	Mushin	6.53424	3.34599	Tobi Lawal	Lagos State University, Ojo, Lagos	lawalqudus05@gmail.com	Yoruba (Awori)		Yoruba	English, Igbo and Hausa	Mrs. Akinde	55 - 64 years	2024-04-19	House 4	8	Yes	Yes	Yes	Yes	1	1	3	1	1	3	1	Yes	Yes	Yes	Yes	Yes	Yes	Yes	Yes	Yes	Yes	No	All use the language	All use the language	All use the language	All use the language	All use the language	All use the language
2024-04-23 05:45:29	Real data capture	South West	Prof. Harrison Adeniyi & Prof. Ayo Yusuff	Lagos	Prof. Harison Adeniyi	Mushin	Mushin	6.53424	3.34599	Tobi Lawal	Lagos State University, Ojo, Lagos	lawalqudus05@gmail.com	Yoruba (Awori)		Yoruba	English, Hausa and Igbo	Mr. Surajudeen	45 - 54 years	2024-04-19	House 5	1	Yes	Yes	Yes	Yes	1	2	1	1	2	1	1	Yes	Yes	Yes	Yes	Yes	Yes	Yes	Yes	Yes	Yes	No	All use the language	All use the language	All use the language	All use the language	All use the language	All use the language
2024-04-23 07:39:55	Real data capture	South West	Prof. Harrison Adeniyi & Prof. Ayo Yusuff	Lagos	Prof. Harison Adeniyi	Ikeja	Ikeja	6.59855	3.33427	Tobi Lawal	Lagos State University, Ojo, Lagos	lawalqudus05@gmail.com	Yoruba (Awori)		Yoruba	English and Pidgin	Miss Suliat	25 - 34 years	2024-04-19	House 1	7	Yes	Yes	Yes	Yes	0	2	3	0	2	3	0	Yes	Yes	Yes	Not Applicable	Not Applicable	Not Applicable	Yes	I don't know	I don't know	I don't know	I don't know	All use the language	All use the language	All use the language	All use the language	All use the language	All use the language
2024-04-23 08:06:33	Real data capture	South West	Prof. Harrison Adeniyi & Prof. Ayo Yusuff	Lagos	Prof. Harison Adeniyi	Ikeja	Ikeja	6.59855	3.33427	Tobi Lawal	Lagos State University, Ojo, Lagos	lawalqudus05@gmail.com	Yoruba (Awori)		Yoruba	English, Pidgin and Igbo	Mr. Onawoga	35 - 44 years	2024-04-19	House 2	4	Yes	Yes	Yes	Yes	0	1	1	2	1	1	2	Yes	Yes	Yes	Yes	Not Applicable	Not Applicable	Not Applicable	Yes	Yes	Yes	No	All use the language	All use the language	All use the language	All use the language	All use the language	All use the language
2024-04-23 08:20:26	Real data capture	South West	Prof. Harrison Adeniyi & Prof. Ayo Yusuff	Lagos	Prof. Harison Adeniyi	Ikeja	Ikeja	6.59855	3.33427	Tobi Lawal	Lagos State University, Ojo, Lagos	lawalqudus05@gmail.com	Yoruba		Awori	English, Pidgin and Igbo	Mrs Agbomeji	35 - 44 years	2024-04-19	House 3	6	Yes	Yes	Yes	Yes	1	2	1	1	2	1	1	Yes	Yes	Yes	Yes	Yes	Yes	Yes	Yes	Yes	Yes	No	All use the language	All use the language	All use the language	All use the language	All use the language	All use the language
2024-04-23 09:33:18	Real data capture	South West	Prof. Harrison Adeniyi & Prof. Ayo Yusuff	Lagos	Prof. Harison Adeniyi	Ikeja	Ikeja	6.59855	3.33427	Tobi Lawal	Lagos State University, Ojo, Lagos	lawalqudus05@gmail.com	Yoruba (Awori)		Yoruba	Yoruba, English, Hausa and Igbo	Mr. Jamiu	45 - 54 years	2024-04-19	House 4	6	Yes	Yes	Yes	Yes	1	1	2	1	1	2	1	Yes	Yes	Yes	Yes	Yes	Yes	Yes	Yes	Yes	Yes	Yes	All use the language	All use the language	All use the language	All use the language	All use the language	All use the language
2024-04-23 14:48:25	Real data capture	South West	Prof. Harrison Adeniyi & Prof. Ayo Yusuff	Lagos	Prof. Harison Adeniyi	Oshodi-Isolo	Oshodi/Isolo	6.56105	3.34429	Tobi Lawal	Lagos State University, Ojo, Lagos	lawalqudus05@gmail.com	Yoruba (Awori)		Awori	English, Pidgin and Hausa	Mr. Mustapha	25 - 34 years	2024-04-19	House 1	12	Yes	Yes	Yes	Yes	3	3	4	1	3	4	1	Yes	Yes	Yes	Yes	Yes	Yes	Yes	I don't know	I don't know	I don't know	I don't know	All use the language	All use the language	All use the language	All use the language	All use the language	All use the language
2024-04-23 15:06:17	Real data capture	South West	Prof. Harrison Adeniyi & Prof. Ayo Yusuff	Lagos	Prof. Harison Adeniyi	Oshodi-Isolo	Oshodi/Isolo	6.56105	3.34429	Tobi Lawal	Lagos State University, Ojo, Lagos	lawalqudus05@gmail.com	Awori		Yoruba	English, Pidgin and Hausa	Mr. Tayo Eludini	25 - 34 years	2024-04-19	House 2	6	Yes	No	Yes	No	1	2	2	0	2	2	0	Not Applicable	Yes	Not Applicable	Yes	Not Applicable	Yes	Yes	I don't know	I don't know	I don't know	I don't know	All use the language	All use the language	All use the language	All use the language	All use the language	All use the language
2024-04-23 23:58:02	Real data capture	South West	Prof. Harrison Adeniyi & Prof. Ayo Yusuff	Lagos	Prof. Harison Adeniyi	Oshodi-Isolo	Oshodi/Isolo	6.56105	3.34429	Tobi Lawal	Lagos State University, Ojo, Lagos.	lawalqudus05@gmail.com	Yoruba (Awori)		Yoruba	Yoruba	Miss. Bolanle Alake	25 - 34 years	2024-04-19	House 3	6	Yes	Yes	Yes	Yes	1	2	1	0	2	1	0	Yes	Yes	Yes	Yes	Yes	Yes	Yes	Yes	Yes	Yes	No	All use the language	All use the language	All use the language	All use the language	All use the language	All use the language
2024-04-24 00:13:29	Real data capture	South West	Prof. Harrison Adeniyi & Prof. Ayo Yusuff	Lagos	Prof. Harison Adeniyi	Oshodi-Isolo	Oshodi/Isolo	6.56105	3.34429	Tobi Lawal	Lagos State University, Ojo, Lagos	lawalqudus05@gmail.com	Yoruba		Awori	English, Pidgin, Hausa and Igbo	Mr. Ogunsanwo	35 - 44 years	2024-04-19	House 4	5	Yes	Yes	Yes	Yes	1	1	1	1	1	1	1	Yes	Yes	Yes	Yes	Yes	Yes	Yes	Yes	Yes	Yes	No	All use the language	All use the language	All use the language	All use the language	All use the language	All use the language
2024-04-24 01:54:41	Real data capture	South West	Prof. Harrison Adeniyi & Prof. Ayo Yusuff	Lagos	Prof. Harison Adeniyi	Oshodi-Isolo	Oshodi/Isolo	6.56105	3.34429	Tobi Lawal	Lagos State University, Ojo, Lagos	lawalqudus05@gmail.com	Yoruba (Awori)		Yoruba	English, Pidgin and Igbo	Mrs. Adeyemi	45 - 54 years	2024-04-19	House 5	8	Yes	Yes	Yes	Yes	2	3	1	1	3	1	1	Yes	Yes	Yes	Yes	Yes	Yes	Yes	Yes	Yes	Yes	No	All use the language	All use the language	All use the language	All use the language	All use the language	All use the language
2024-04-24 09:24:04	Real data capture	South West	Prof. Harrison Adeniyi & Prof. Ayo Yusuff	Lagos	Prof. Harison Adeniyi	Ikeja	Ikeja	6.59855	3.33427	Tobi Lawal	Lagos State University, Ojo, Lagos	lawalqudus05@gmail.com	Yoruba		Awori	English, Pidgin and Hausa	Mrs. Adeola	45 - 54 years	2024-04-19	House 5	8	Yes	Yes	Yes	Yes	2	2	2	2	2	2	2	Yes	Yes	Yes	Yes	Yes	Yes	Yes	Yes	Yes	Yes	No	All use the language	All use the language	All use the language	All use the language	All use the language	All use the language
2024-05-04 02:55:07	Real data capture	South West	Prof. Harrison Adeniyi & Prof. Ayo Yusuff	Lagos	Prof. Harison Adeniyi	Lagos Island	Lagos Island	6.44868	3.40202	Popoola Babatunde	1, Thomas Drive, Akoka, Yaba, Lagos.	ednut247@gmail.com	Yoruba	Yoruba	English	None	Fatade Blessing	25 - 34 years	2024-04-22	House 5	6	Yes	No	Yes	Not Applicable	0	3	2	0	3	2	0	Yes	Yes	Not Applicable	Not Applicable	Not Applicable	Not Applicable	Yes	Yes	Yes	Yes	Yes	Parent(s) use the language	Parent(s) use the language	Parent(s) use the language	Parent(s) use the language	Parent(s) use the language	Parent(s) use the language
2024-05-04 04:06:54	Real data capture	South West	Prof. Harrison Adeniyi & Prof. Ayo Yusuff	Lagos	Prof. Harison Adeniyi	Lagos Island	Lagos Island	6.44868	3.40202	Popoola Babatunde	1, Thomas Drive, Akoka, Yaba, Lagos	ednut247@gmail.com	Yoruba	YOR	English, Naija-Pidgin	None	Emmanuel Samson	25 - 34 years	2024-04-22	House 4	9	Yes	Yes	Not Applicable	Yes	0	4	4	1	4	4	1	Not Applicable	Not Applicable	Yes	Not Applicable	Not Applicable	Not Applicable	Yes	Yes	Yes	Yes	Yes	All use the language	All use the language	Parent(s) use the language	Parent(s) use the language	All use the language	Parent(s) use the language
2024-05-04 04:56:44	Real data capture	South West	Prof. Harrison Adeniyi & Prof. Ayo Yusuff	Lagos	Prof. Harison Adeniyi	Lagos Island	Lagos Island	6.44868	3.40202	Popoola Babatunde	1, Thomas Drive, Akoka, Yaba, Lagos	ednut247@gmail.com	Yoruba	YOR	ENGLISH and Naija-Pidgin	None	Adigun Adebayo	45 - 54 years	2024-04-22	House 3	10	Yes	Yes	Yes	Yes	1	4	3	0	4	3	0	Yes	Yes	Yes	Yes	Yes	Yes	Yes	Yes	Yes	Yes	Yes	All use the language	All use the language	Parent(s) use the language	Parent(s) use the language	All use the language	Parent(s) use the language
2024-05-04 10:19:34	Real data capture	South West	Prof. Harrison Adeniyi & Prof. Ayo Yusuff	Lagos	Prof. Harison Adeniyi	Lagos Island	Lagos Island	6.44868	3.40202	Popoola Babatunde	1, Thomas Drive, Akoka, Yaba, Lagos	ednut247@gmail.com	Yoruba	YOR	English, Pidgin-Naija	None	Joshua Mama	25 - 34 years	2024-04-22	House 2	8	Yes	Yes	Yes	Yes	0	1	4	1	0	4	0	Yes	Yes	Yes	Yes	Not Applicable	Not Applicable	Yes	Yes	Yes	Yes	Yes	Parent(s) use the language	Parent(s) use the language	Parent(s) use the language	Parent(s) use the language	Parent(s) use the language	Parent(s) use the language
2024-05-04 10:40:11	Real data capture	South West	Prof. Harrison Adeniyi & Prof. Ayo Yusuff	Lagos	Prof. Harison Adeniyi	Lagos Island	Lagos Island	6.44868	3.40202	Popoola Babatunde	1, Thomas Drive, Akoka, Yaba, Lagos	ednut247@gmail.com	Yoruba	YOR	English	None	Olabisi Adeola	35 - 44 years	2024-04-22	House 1	10	Yes	Yes	Yes	Yes	1	3	3	6	3	3	6	Yes	Yes	Yes	Yes	Yes	Yes	Yes	Yes	Yes	Yes	Yes	All use the language	All use the language	Parent(s) use the language	Parent(s) use the language	All use the language	All use the language
2024-05-05 01:49:37	Real data capture	South West	Prof. Harrison Adeniyi & Prof. Ayo Yusuff	Lagos	Prof. Harison Adeniyi	Eti-Osa	Option 136	6.43867	3.52506	Popoola Babatunde	1, Thomas Drive, Akoka, Yaba, Lagos	ednut247@gmail.com	Yoruba	YOR	English	Naija-Pidgin	Olaleye Omowunmi	18 - 24 years	2024-04-22	House 1	9	Yes	Yes	Yes	Yes	1	3	3	2	3	3	2	Yes	Yes	Yes	Yes	Yes	Yes	Yes	Yes	Yes	Yes	Yes	All use the language	All use the language	All use the language	All use the language	All use the language	All use the language
2024-06-05 10:23:06	Real data capture	South West	Prof. Harrison Adeniyi & Prof. Ayo Yusuff	Lagos	Prof. Harison Adeniyi	Epe	Epe	6.59329	3.98489	Kareemat Abbass	Lagos State University of Education, Epe Campus	abbasskareemat@gmail.com	Yoruba/Ijebu		Yoruba/Ijebu	Yoruba	Mrs Uthman Habibat	45 - 54 years	2024-04-16	House 1	5	Yes	Yes	Yes	Yes	0	1	2	1	1	2	1	Yes	Yes	Yes	Not Applicable	Not Applicable	Not Applicable	Yes	Yes	Yes	Yes	Yes	All use the language	All use the language	All use the language	All use the language	Parent(s) use the language	Parent(s) use the language
2024-06-05 11:00:58	Real data capture	South West	Prof. Harrison Adeniyi & Prof. Ayo Yusuff	Lagos	Prof. Harison Adeniyi	Epe	Epe	6.59329	3.98489	Kareemat Abbass	Lagos State University of Education, Epe Campus	abbasskareemat@gmail.com	Ijẹbu		Ijẹbu	Yoruba	Mr Sanni Zacchaeus	35 - 44 years	2024-04-16	House 2	6	Yes	Yes	Yes	Yes	2	2	0	2	1	0	1	Yes	Yes	No	Yes	Yes	Yes	No	I don't know	I don't know	I don't know	Yes	Parent(s) use the language	Parent(s) use the language	Parent(s) use the language	Parent(s) use the language	Parent(s) use the language	Parent(s) use the language
2024-06-05 13:12:48	Real data capture	South West	Prof. Harrison Adeniyi & Prof. Ayo Yusuff	Lagos	Prof. Harison Adeniyi	Epe	Epe	6.59329	3.98489	Kareemat Abbass	Lagos State University of Education, Epe Campus	abbasskareemat@gmail.com	Ijebu		Ijebu	Yoruba	Mrs Ogunlaja Olabisi	45 - 54 years	2024-04-16	House 3	5	Yes	Yes	Yes	Yes	1	1	1	1	1	1	1	Yes	Yes	Yes	Yes	Yes	Yes	Yes	Yes	Yes	Yes	Yes	All use the language	All use the language	All use the language	All use the language	All use the language	All use the language
2024-06-06 04:58:09	Real data capture	South West	Prof. Harrison Adeniyi & Prof. Ayo Yusuff	Lagos	Prof. Harison Adeniyi	Epe	Epe	6.59329	3.98489	Kareemat Abbass	Lagos State University of Education, Epe Campus	abbasskareemat@gmail.com	Ijẹbu		Ijẹbu	Yoruba	Mrs Agunrege Salewa	55 - 64 years	2024-04-16	House 4	9	Yes	Yes	Yes	Yes	0	3	4	1	3	4	1	Yes	Yes	Yes	Not Applicable	Not Applicable	Not Applicable	Yes	Yes	Yes	Yes	Yes	All use the language	All use the language	All use the language	All use the language	All use the language	Parent(s) use the language
2024-06-06 09:41:13	Real data capture	South West	Prof. Harrison Adeniyi & Prof. Ayo Yusuff	Lagos	Prof. Harison Adeniyi	Epe	Epe	6.59329	3.98489	Kareemat Abbass	Lagos State University of Education, Epe Campus	abbasskareemat@gmail.com	Ijebu		Ijebu	Yoruba	Mr Hassan Dudusola	65 and above	2024-04-16	House 5	6	Yes	No	Yes	Not Applicable	0	4	1	0	1	0	0	Not Applicable	Yes	Not Applicable	Not Applicable	Not Applicable	Not Applicable	No	I don't know	I don't know	I don't know	Yes	Parent(s) use the language	Parent(s) use the language	Parent(s) use the language	Parent(s) use the language	Parent(s) use the language	Parent(s) use the language
[truncated: 62 more columns]

## Sheet: SOUTH EAST
Timestamp	What will you be doing?	Geopolitical Zone In Southern Nigeria:	Supervisors:	State:	Coordinator:	Local Government Area:	Community or Headquarter:	Latitude (Lat.):	Longitude (Long.):	Field Assistant:	Address of Field Assistant:	Email of Field Assistant:	Dominant language spoken in the community:	ISO code of the language:	Alternative names of dominant language:	Other languages spoken in the community:	Name of consultant:	Age of consultant:	Date of data collection:	Enumerated House Per LGA (Out of 5) - choose the house number you are currently surveying:	Number of speakers in the household:	1. Does the household have a father?	2. Does the household have a mother?	3. Does the father speak the language?	4. Does the mother speak the language?	5. How many grandparent(s) are in this household?	6. How many male children are in this household?	7. How many female children are in this household?	8. How many children are minor (minors are those below the age of 18)?	How many male children speak the language?	How many female children speak the language?	How many minor(s) speak the language?	1. Does the father communicate with the mother using the language?	2. Does the father communicate with the children using the language?	3. Does the mother communicate with the children using the language?	4. Do the grandparent(s) communicate with the father using the language?	5. Do the grandparent(s) communicate with the mother using the language?	6. Do the grandparent(s) communicate with the children using the language?	7. Do the children communicate with themselves using the language?	1. The community has an established/approved orthography (conventional writing/letter system), literacy tradition with grammars, dictionaries, texts, and every day media?	2. The orthography is available to the community?	3. There are comprehensive grammars, dictionaries and extensive texts?	4. There are adequate annotations of high-quality audio and video recordings?	1. Chores	2. Errands	3. Instructions	4. Greetings	5. Prayers and others	6. Streets (Communication with peers, friends, elders and others)
2023-12-15 08:08:38	Real data capture	South East	Prof. Greg Obiamalu & Prof. Ogbonna Anyanwu	Abia	Prof. Ogbonna Anyanwu	Aba North	Eziama	5.128	7.364	Nneoma Ugorji	NO 3 Dubic Road Aba, Abia State, Nigeria.	nneoma-ugorji@yahoo.com	Ngwa	1590	Igbo	Ngwa	Mr and Mrs Alin Favor	45 - 54 years	2023-11-27	House 1	8	Yes	Yes	Yes	Yes	0	2	4	2	2	4	2	Yes	Yes	Yes	Yes	Yes	Not Applicable	Yes	No	No	I don't know	I don't know	All use the language	All use the language	All use the language	All use the language	All use the language	All use the language
2023-12-15 08:26:36	Real data capture	South East	Prof. Greg Obiamalu & Prof. Ogbonna Anyanwu	Abia	Prof. Ogbonna Anyanwu	Aba North	Eziama	5.128	7.364	Nneoma Ugorji	NO 3 Dubic Road Aba, Abia State, Nigeria.	nneoma-ugorji@yahoo.com	Ngwa	1590	Igbo	Ngwa	Mr and Mrs Chinwemeri Chinweikpe	25 - 34 years	2023-11-27	House 2	6	Yes	Yes	Yes	Yes	0	2	2	4	2	2	4	Yes	Yes	Yes	Yes	Yes	Not Applicable	Yes	Yes	Yes	Yes	I don't know	All use the language	All use the language	All use the language	All use the language	All use the language	All use the language
2023-12-15 08:36:19	Real data capture	South East	Prof. Greg Obiamalu & Prof. Ogbonna Anyanwu	Abia	Prof. Ogbonna Anyanwu	Aba North	Eziama	5.128	7.364	Nneoma Ugorji	NO 3 Dubic Road Aba, Abia State, Nigeria.	nneoma-ugorji@yahoo.com	Ngwa	1590	Igbo	Ngwa	Mr and Mrs Chinonyerem Nwogu	35 - 44 years	2023-11-27	House 3	4	Yes	Yes	Yes	Yes	0	1	1	1	1	1	1	Yes	Yes	Yes	Yes	Yes	Not Applicable	Yes	Yes	I don't know	I don't know	No	All use the language	All use the language	All use the language	All use the language	All use the language	All use the language
2023-12-15 08:46:06	Real data capture	South East	Prof. Greg Obiamalu & Prof. Ogbonna Anyanwu	Abia	Prof. Ogbonna Anyanwu	Aba North	Eziama	5.128	7.364	Nneoma Ugorji	NO 3 Dubic Road Aba, Abia State, Nigeria.	nneoma-ugorji@yahoo.com	Ngwa	1590	Igbo	Ngwa	Mr and Mrs Ikem Ezedinachi	35 - 44 years	2023-11-27	House 4	5	Yes	Yes	Yes	Yes	0	1	2	1	1	1	2	Yes	Yes	Yes	Yes	Yes	Not Applicable	Yes	I don't know	I don't know	I don't know	I don't know	All use the language	All use the language	All use the language	All use the language	All use the language	All use the language
2023-12-15 08:53:28	Real data capture	South East	Prof. Greg Obiamalu & Prof. Ogbonna Anyanwu	Abia	Prof. Ogbonna Anyanwu	Aba North	Eziama	5.128	7.364	Nneoma Ugorji	NO 3 Dubic Road Aba, Abia State, Nigeria.	nneoma-ugorji@yahoo.com	Ngwa	1590	Igbo	Ngwa	Mr and Mrs justice Adiele	25 - 34 years	2023-11-27	House 5	3	Yes	Yes	Yes	Yes	0	0	1	1	0	1	1	Yes	Yes	Yes	Yes	Yes	No	Yes	I don't know	No	No	I don't know	All use the language	All use the language	All use the language	All use the language	All use the language	All use the language
2024-01-26 03:07:52	Real data capture	South East	Prof. Harrison Adeniyi & Prof. Ayo Yusuff	Abia	Prof. Greg Obiamalu	Aba North	Aba	22	44	Nneoma Ugorji	Ninlan	Ninlan @yahoo.com	Igbo	Isc232	Igbo	Nil	Michael Jackson	45 - 54 years	2024-01-18	House 2	4	Yes	Yes	Yes	Yes	1	2	3	2	2	2	1	Yes	Yes	Yes	Yes	Yes	Yes	Yes	Yes	Yes	Yes	No	All use the language	All use the language	All use the language	All use the language	All use the language	All use the language
2023-12-15 04:24:56	Real data capture	South East	Prof. Greg Obiamalu & Prof. Ogbonna Anyanwu	Abia	Prof. Ogbonna Anyanwu	Aba South	Aba	5.113	7.372	Nneoma Ugorji	NO 3 Dubic Road Aba, Abia State, Nigeria.	nneoma-ugorji@yahoo.com	Ngwa	1590	Igbo	Ngwa	Kelechi Ogbonna	35 - 44 years	2023-11-27	House 1	4	Yes	Yes	Yes	Yes	0	1	1	2	1	1	2	Yes	Yes	Yes	Yes	Yes	Not Applicable	Yes	No	No	No	No	All use the language	All use the language	All use the language	All use the language	All use the language	All use the language
2023-12-15 07:16:46	Real data capture	South East	Prof. Greg Obiamalu & Prof. Ogbonna Anyanwu	Abia	Prof. Ogbonna Anyanwu	Aba South	Aba	5.113	7.372	Nneoma Ugorji	NO 3 Dubic Road Aba, Abia State, Nigeria.	nneoma-ugorji@yahoo.com	Igbo	1590	Ngwa	Igbo	Mr and Mrs Charity Iheme	45 - 54 years	2023-11-27	House 2	7	Yes	Yes	Yes	Yes	0	3	2	2	3	2	2	Yes	Yes	Yes	Yes	Yes	Not Applicable	Not Applicable	No	No	No	No	All use the language	All use the language	All use the language	All use the language	All use the language	All use the language
2023-12-15 07:27:41	Real data capture	South East	Prof. Greg Obiamalu & Prof. Ogbonna Anyanwu	Abia	Prof. Ogbonna Anyanwu	Aba South	Aba	5.113	7.372	Nneoma Ugorji	NO 3 Dubic Road Aba, Abia State, Nigeria.	nneoma-ugorji@yahoo.com	Ngwa	1590	Igbo	Ngwa	Mr and Mrs Nnamdi Adiele	35 - 44 years	2023-11-27	House 3	5	Yes	Yes	Yes	Yes	0	1	2	3	1	2	3	Yes	Yes	Yes	Yes	Yes	Not Applicable	Yes	Yes	No	Yes	No	All use the language	All use the language	All use the language	All use the language	All use the language	All use the language
2023-12-15 07:46:07	Real data capture	South East	Prof. Greg Obiamalu & Prof. Ogbonna Anyanwu	Abia	Prof. Ogbonna Anyanwu	Aba South	Aba	5.113	7.372	Nneoma Ugorji	NO 3 Dubic Road Aba, Abia State, Nigeria.	nneoma-ugorji@yahoo.com	Ngwa	1590	Igbo	Ngwa	Mr and Mrs Ikenna Nkemakolam	45 - 54 years	2023-11-27	House 4	4	Yes	Yes	Yes	Yes	1	2	0	0	2	0	0	Yes	Yes	Yes	Yes	Yes	No	Yes	Yes	No	Yes	No	All use the language	All use the language	All use the language	All use the language	All use the language	All use the language
2023-12-15 07:57:33	Real data capture	South East	Prof. Greg Obiamalu & Prof. Ogbonna Anyanwu	Abia	Prof. Ogbonna Anyanwu	Aba South	Aba	5.113	7.372	Nneoma Ugorji	NO 3 Dubic Road Aba, Abia State, Nigeria.	nneoma-ugorji@yahoo.com	Ngwa	1590	Igbo	Ngwa	Mr and Mrs Iheanyi Nwaogu	35 - 44 years	2023-11-27	House 5	4	Yes	Yes	Yes	Yes	0	1	1	1	1	1	1	Yes	Yes	Yes	Yes	Yes	Not Applicable	Yes	Yes	I don't know	I don't know	I don't know	All use the language	All use the language	All use the language	All use the language	All use the language	All use the language
2024-01-23 04:47:12	Real data capture	South East	Prof. Greg Obiamalu & Prof. Ogbonna Anyanwu	Abia	Prof. Ogbonna Anyanwu	Aro-chukwu	Aro-chukwu	5.3861	7.9119	Nneoma Ugorji	No 3 Dubic Road Aba Abia State	nneoma-ugorji@yahoo.com	Igbo	1590	Igbo	Igbo	Mr & Mrs Nwaobiara Inyama	45 - 54 years	2024-01-17	House 1	4	Yes	Yes	Yes	Yes	0	1	1	0	1	1	0	Yes	Yes	Yes	Not Applicable	Not Applicable	No	Yes	Yes	Yes	I don't know	No	All use the language	All use the language	All use the language	All use the language	All use the language	All use the language
2024-01-23 07:22:56	Real data capture	South East	Prof. Greg Obiamalu & Prof. Ogbonna Anyanwu	Abia	Prof. Ogbonna Anyanwu	Aro-chukwu	Aro-chukwu	5.3861	7.9119	Nneoma Ugorji	No 3 Dubic Road Aba, Abia State.	nneoma-ugorji@yahoo.com	Igbo	1590	Igbo	Igbo	Mr. & Mrs Ekeanyanwu	45 - 54 years	2024-01-17	House 2	7	Yes	Yes	Yes	Yes	0	3	2	1	3	2	1	Yes	Yes	Yes	No	No	Not Applicable	Yes	I don't know	I don't know	I don't know	Yes	All use the language	All use the language	All use the language	All use the language	All use the language	All use the language
2024-01-23 07:34:34	Real data capture	South East	Prof. Greg Obiamalu & Prof. Ogbonna Anyanwu	Abia	Prof. Ogbonna Anyanwu	Aro-chukwu	Aro-chukwu	5.3861	7.9119	Nneoma Ugorji	No 3 Dubic Road Aba, Abia State.	nneoma-ugorji@yahoo.com	Igbo	1590	Igbo	Igbo	Mr. & Mrs. Ikedum	35 - 44 years	2024-01-17	House 3	6	Yes	Yes	Yes	Yes	0	2	2	2	2	2	2	Yes	Yes	Yes	Not Applicable	No	No	Yes	Yes	I don't know	I don't know	Yes	All use the language	All use the language	All use the language	All use the language	All use the language	All use the language
2024-01-23 07:44:44	Real data capture	South East	Prof. Greg Obiamalu & Prof. Ogbonna Anyanwu	Abia	Prof. Ogbonna Anyanwu	Aro-chukwu	Aro-chukwu	5.3861	7.9119	Nneoma Ugorji	No 3 Dubic Road Aba, Abia State.	nneoma-ugorji@yahoo.com	Igbo	1590	Igbo	Igbo	Mr. & Mrs. Ibenji	35 - 44 years	2024-01-17	House 4	6	Yes	Yes	Yes	Yes	0	1	3	2	1	3	2	Yes	Yes	Yes	Not Applicable	Not Applicable	No	Yes	Yes	Yes	I don't know	Yes	All use the language	All use the language	All use the language	All use the language	All use the language	All use the language
2024-01-23 08:15:15	Real data capture	South East	Prof. Greg Obiamalu & Prof. Ogbonna Anyanwu	Abia	Prof. Ogbonna Anyanwu	Aro-chukwu	Aro-chukwu	5. 3861	7.9119	Nneoma Ugorji	No 3 Dubic Road Aba, Abia State.	nneoma-ugorji@yahoo.com	Igbo	1590	Igbo	Igbo	Mr. & Mrs. Eberechi	25 - 34 years	2024-01-17	House 5	5	Yes	Yes	Yes	Yes	0	1	2	3	1	2	3	Yes	Yes	Yes	Not Applicable	Not Applicable	Not Applicable	Yes	Yes	Yes	I don't know	Yes	All use the language	All use the language	All use the language	All use the language	All use the language	All use the language
2024-01-24 01:13:34	Real data capture	South East	Prof. Greg Obiamalu & Prof. Ogbonna Anyanwu	Abia	Prof. Ogbonna Anyanwu	Bende	Bende	5.5585	7.6367	Nneoma Ugorji	No 3 Dubic Road Aba, Abia State.	nneoma-ugorji@yahoo.com	Igbo	1590	Igbo	Igbo	Mr. & Mrs. Onyewe Ebere	55 - 64 years	2024-01-14	House 1	7	Yes	Yes	Yes	Yes	0	2	3	0	2	3	0	Yes	Yes	Yes	No	Not Applicable	Not Applicable	Yes	Yes	I don't know	I don't know	Yes	All use the language	All use the language	All use the language	All use the language	All use the language	All use the language
2024-01-24 01:26:52	Real data capture	South East	Prof. Greg Obiamalu & Prof. Ogbonna Anyanwu	Abia	Prof. Ogbonna Anyanwu	Bende	Bende	5.5585	7.6367	Nneoma Ugorji	No 3 Dubic Road Aba, Abia State.	nneoma-ugorji@yahoo.com	Igbo	1590	Igbo	Igbo	Mr. Bernard kalu	35 - 44 years	2024-01-14	House 2	6	Yes	Yes	Yes	Yes	0	2	2	2	2	2	2	Yes	Yes	Yes	Not Applicable	Not Applicable	Not Applicable	Yes	Yes	Yes	I don't know	Yes	All use the language	All use the language	All use the language	All use the language	All use the language	All use the language
2024-01-24 02:40:50	Real data capture	South East	Prof. Greg Obiamalu & Prof. Ogbonna Anyanwu	Abia	Prof. Ogbonna Anyanwu	Bende	Bende	5.5585	7.6367	Nneoma Ugorji	No 3 Dubic Road Aba, Abia State	nneoma-ugorji@yahoo.com	Igbo	1590	Igbo	Igbo	Mr. & Mrs. Christian Eke	35 - 44 years	2024-01-14	House 3	3	Yes	Yes	Yes	Yes	0	0	1	1	0	1	1	Yes	Yes	Yes	Not Applicable	No	No	Yes	Yes	I don't know	I don't know	Yes	All use the language	All use the language	All use the language	All use the language	All use the language	All use the language
2024-01-24 02:48:38	Real data capture	South East	Prof. Greg Obiamalu & Prof. Ogbonna Anyanwu	Abia	Prof. Ogbonna Anyanwu	Bende	Bende	5.5585	7.6367	Nneoma Ugorji	No 3 Dubic Road Aba, Abia State.	nneoma-ugorji@yahoo.com	Igbo	1590	Igbo	Igbo	Mr & Mrs. Philip Emefo	45 - 54 years	2024-01-14	House 4	4	Yes	Yes	Yes	Yes	0	1	1	1	1	1	1	Yes	Yes	Yes	Not Applicable	No	No	Not Applicable	Yes	I don't know	No	Yes	All use the language	All use the language	All use the language	All use the language	All use the language	All use the language
2024-01-24 03:25:53	Real data capture	South East	Prof. Greg Obiamalu & Prof. Ogbonna Anyanwu	Abia	Prof. Ogbonna Anyanwu	Bende	Bende	5.5585	7.6367	Nneoma Ugorji	No 3 Dubic Road Aba, Abia State	nneoma-ugorji@yahoo.com	Igbo	1590	Igbo	Igbo	Mr & Mrs. Ekeoma	35 - 44 years	2024-01-14	House 5	4	Yes	Yes	Yes	Yes	0	1	1	1	1	1	1	Yes	Yes	Yes	Not Applicable	No	No	Yes	I don't know	I don't know	I don't know	Yes	All use the language	All use the language	All use the language	All use the language	All use the language	All use the language
2023-12-10 10:29:44	Real data capture	South East	Prof. Greg Obiamalu & Prof. Ogbonna Anyanwu	Abia	Prof. Ogbonna Anyanwu	Ikwuano	Isiala Oboro	5.404	7.568	Chioma Nwokealisi	NO 3 Chijioke lane by second transformer umuga Barracks, Aba Abia State, Nigeria.	chiomavinny@gmail.com	Igbo	1590	Ugboebula	Igbo	Mr and Mrs Emeka Mbibi	35 - 44 years	2023-11-28	House 1	5	Yes	Yes	Yes	Yes	0	2	1	2	2	1	1	Yes	Yes	Yes	Not Applicable	Not Applicable	Not Applicable	Yes	I don't know	I don't know	I don't know	I don't know	Children use the language	Children use the language	All use the language	All use the language	All use the language	All use the language
2023-12-10 10:52:15	Real data capture	South East	Prof. Greg Obiamalu & Prof. Ogbonna Anyanwu	Abia	Prof. Ogbonna Anyanwu	Ikwuano	Isiala Oboro	5.404	7.568	Chioma Nwokealisi	NO 3 Chijioke lane by second transformer umuga Barracks Aba, Abia State, Nigeria.	chiomavinny@gmail.com	Igbo	1590	Igbo	Ugboebula Okporo	Mr and Mrs Chidiebere Ndukwe	25 - 34 years	2023-11-28	House 2	6	Yes	Yes	Yes	Yes	0	2	2	2	1	1	2	Yes	Yes	No	No	Yes	Not Applicable	Yes	I don't know	I don't know	I don't know	I don't know	All use the language	All use the language	All use the language	All use the language	All use the language	All use the language
2023-12-10 11:11:48	Real data capture	South East	Prof. Greg Obiamalu & Prof. Ogbonna Anyanwu	Abia	Prof. Ogbonna Anyanwu	Ikwuano	Isiala Oboro	5.404	7.568	Chioma Nwokealisi	NO 3 Chijioke lane by second transformer umuga Barracks Aba, Abia State, Nigeria.	chiomavinny@gmail.com	Igbo	1590	Ugboebula Okporo	Igbo	Mr and Mrs Chiemela Nwosu	35 - 44 years	2023-11-28	House 2	5	Yes	Yes	Yes	Yes	1	2	1	1	2	1	1	Yes	No	Not Applicable	Not Applicable	Yes	Not Applicable	Yes	I don't know	I don't know	No	No	All use the language	All use the language	All use the language	All use the language	All use the language	All use the language
2023-12-10 11:29:32	Real data capture	South East	Prof. Greg Obiamalu & Prof. Ogbonna Anyanwu	Abia	Prof. Ogbonna Anyanwu	Ikwuano	Isiala Oboro	5.404	7.568	Chioma Nwokealisi	NO 3 Chijioke lane by second transformer umuga Barracks Aba, Abia State, Nigeria.	chiomavinny@gmail.com	Ugboebula Okporo	1590	Igbo	Igbo	Mr and Mrs Nkemdirim Eze.	55 - 64 years	2023-11-28	House 4	5	Yes	Yes	Yes	Yes	0	1	2	0	1	2	0	Yes	Yes	Yes	Yes	Yes	Yes	Yes	I don't know	I don't know	I don't know	I don't know	All use the language	All use the language	All use the language	All use the language	All use the language	All use the language
2023-12-10 11:45:18	Real data capture	South East	Prof. Greg Obiamalu & Prof. Ogbonna Anyanwu	Abia	Prof. Ogbonna Anyanwu	Ikwuano	Isiala Oboro	5.404	7.568	Chioma Nwokealisi	No 3 Chijioke lane by second transformer umuga Barracks Aba, Abia State, Nigeria.	chiomavinny@gmail.com	Igbo	1590	Ugboebula Okporo	Igbo	Mr. and Mrs. Onwubuali Chinenye	45 - 54 years	2023-11-28	House 5	5	Yes	Yes	Yes	Yes	1	1	2	3	1	2	3	Yes	Yes	Yes	Yes	Yes	Yes	Yes	No	No	No	No	All use the language	All use the language	All use the language	All use the language	All use the language	All use the language
2023-12-11 10:07:18	Real data capture	South East	Prof. Greg Obiamalu & Prof. Ogbonna Anyanwu	Abia	Prof. Ogbonna Anyanwu	Isiala Ngwa North	Okpula Ngwa	5.35	7.374	Chioma Nwokealisi	NO 3 Chijioke lane by second transformer umuga Barracks Aba, Abia State, Nigeria.	chiomavinny@gmail.com	Igbo	1590	Umuahia	Igbo	Ndubuisi Samuel	25 - 34 years	2023-11-27	House 1	6	Yes	Yes	Yes	Yes	4	2	2	4	2	2	4	Yes	Yes	Yes	Yes	Yes	Not Applicable	Yes	No	No	No	I don't know	All use the language	All use the language	All use the language	All use the language	All use the language	All use the language
2023-12-11 10:25:01	Real data capture	South East	Prof. Greg Obiamalu & Prof. Ogbonna Anyanwu	Abia	Prof. Ogbonna Anyanwu	Isiala Ngwa North	Okpula Ngwa	5.35	7.374	Chioma Nwokealisi	NO 3 Chijioke lane by second transformer umuga Barracks Aba, Abia State, Nigeria.	chiomavinny@gmail.com	Igbo	1590	Igbo	Umuahia	Mr. Mrs Chimezie Samuel	25 - 34 years	2023-11-27	House 2	5	Yes	Yes	Yes	Yes	0	1	1	2	1	1	2	Yes	Yes	Yes	Yes	Yes	Not Applicable	Yes	No	No	No	No	All use the language	All use the language	All use the language	All use the language	All use the language	All use the language
2023-12-11 10:42:41	Real data capture	South East	Prof. Greg Obiamalu & Prof. Ogbonna Anyanwu	Abia	Prof. Ogbonna Anyanwu	Isiala Ngwa North	Okpula Ngwa	5.35	7.374	Chioma Nwokealisi	NO 3 Chijioke lane by second transformer umuga Barracks Aba, Abia State, Nigeria.	chiomavinny@gmail.com	Igbo	1590	Igbo	Umuahia	Mr.Mrs. Chinonye Okechi	45 - 54 years	2023-11-27	House 3	6	Yes	Yes	Yes	Yes	1	2	2	0	2	2	0	Yes	Yes	Yes	Yes	Yes	Yes	Yes	No	No	No	I don't know	All use the language	All use the language	All use the language	All use the language	All use the language	All use the language
2023-12-11 11:13:37	Real data capture	South East	Prof. Greg Obiamalu & Prof. Ogbonna Anyanwu	Abia	Prof. Ogbonna Anyanwu	Isiala Ngwa North	Okpula Ngwa	5.35	7.374	Chioma Nwokealisi	NO 3 Chijioke lane by second transformer umuga Barracks Aba, Abia State, Nigeria.	chiomavinny@gmail.com	Igbo	1590	Umuahia	Igbo	Mr. & Mrs. Chimerenkea Ibe	35 - 44 years	2023-11-27	House 4	5	Yes	Yes	Yes	Yes	1	2	1	2	2	1	2	Yes	Yes	Yes	Yes	Yes	Yes	Yes	No	No	No	No	All use the language	All use the language	All use the language	All use the language	All use the language	All use the language
2023-12-11 11:28:02	Real data capture	South East	Prof. Greg Obiamalu & Prof. Ogbonna Anyanwu	Abia	Prof. Ogbonna Anyanwu	Isiala Ngwa North	Okpula Ngwa	5.35	7.374	Chioma Nwokealisi	NO 3 Chijioke lane by second transformer umuga Barracks Aba, Abia State, Nigeria	chiomavinny@gmail.com	Igbo	1590	Igbo	Umuahia	Mr. & Mrs. Omenihe Joseph	45 - 54 years	2023-11-27	House 5	4	Yes	Yes	Yes	Yes	0	1	1	1	1	1	1	Yes	Yes	Yes	Yes	Yes	Not Applicable	Yes	No	No	No	No	All use the language	All use the language	All use the language	All use the language	All use the language	All use the language
2023-12-12 04:06:09	Real data capture	South East	Prof. Greg Obiamalu & Prof. Ogbonna Anyanwu	Abia	Prof. Ogbonna Anyanwu	Isiala Ngwa South	Omoba	5.247	7.414	Chioma Nwokealisi	NO 3 Chijioke lane by second transformer umuga Barracks, Aba, Abia State.Nigeria.	chiomavinny@gmail.com	Igbo	1590	Igbo	Igbo	Mr. & Mrs. Nmere Chioma	45 - 54 years	2023-11-27	House 1	5	Yes	Yes	Yes	Yes	0	1	2	0	1	2	0	Yes	Yes	Yes	Not Applicable	Yes	Yes	Yes	No	No	No	No	All use the language	All use the language	All use the language	All use the language	All use the language	All use the language
2023-12-12 07:50:25	Real data capture	South East	Prof. Greg Obiamalu & Prof. Ogbonna Anyanwu	Abia	Prof. Ogbonna Anyanwu	Isiala Ngwa South	Omoba	5.247	7.414	Chioma Nwokealisi	NO 3 Chijioke lane by second transformer umuga Barracks Aba, Abia State, Nigeria.	chiomavinny@gmail.com	Igbo	1590	Igbo	Igbo	Mr. & Mrs Sunny Nwogu	45 - 54 years	2023-11-27	House 2	5	Yes	Yes	Yes	Yes	1	2	1	0	2	1	0	Yes	Yes	Yes	Yes	Yes	Yes	Yes	No	No	No	No	All use the language	All use the language	All use the language	All use the language	All use the language	All use the language
2023-12-12 08:07:33	Real data capture	South East	Prof. Greg Obiamalu & Prof. Ogbonna Anyanwu	Abia	Prof. Ogbonna Anyanwu	Isiala Ngwa South	Omoba	5.247	7.414	Chioma Nwokealisi	NO 3 Chijioke lane by second transformer umuga Barracks Aba, Abia State, Nigeria.	chiomavinny@gmail.com	Igbo	1590	Ngwa	Igbo	Mr & Mrs. Uchenna Nwosu	35 - 44 years	2023-11-27	House 3	4	Yes	Yes	Yes	Yes	0	1	1	2	1	1	2	Yes	Yes	Yes	Yes	Yes	Yes	Yes	I don't know	I don't know	I don't know	I don't know	All use the language	All use the language	All use the language	All use the language	All use the language	All use the language
2023-12-12 08:22:54	Real data capture	South East	Prof. Greg Obiamalu & Prof. Ogbonna Anyanwu	Abia	Prof. Ogbonna Anyanwu	Isiala Ngwa South	Omoba	5.247	7.414	Chioma Nwokealisi	NO 3 Chijioke lane by second transformer umuga Barracks Aba, Abia State, Nigeria.	chiomavinny@gmail.com	Igbo	1590	Ngwa	Igbo	Mr. & Mrs Catherine Iheji	35 - 44 years	2023-11-27	House 4	5	Yes	Yes	Yes	Yes	2	1	2	1	1	2	1	Yes	Yes	Yes	Yes	Yes	Yes	Yes	No	No	I don't know	I don't know	All use the language	All use the language	All use the language	All use the language	All use the language	All use the language
2023-12-12 08:43:38	Real data capture	South East	Prof. Greg Obiamalu & Prof. Ogbonna Anyanwu	Abia	Prof. Ogbonna Anyanwu	Isiala Ngwa South	Omoba	5.247	7.414	Chioma Nwokealisi	NO 3 Chijioke lane by second transformer umuga Barracks Aba, Abia State, Nigeria.	chiomavinny@gmail.com	Igbo	1590	Ngwa	Igbo	Mr. & Mrs. Ibenji	35 - 44 years	2023-11-27	House 5	6	Yes	Yes	Yes	Yes	2	2	2	2	2	2	2	Yes	Yes	Yes	Yes	Yes	Yes	Yes	No	No	No	No	All use the language	All use the language	All use the language	All use the language	All use the language	All use the language
2024-01-24 08:41:18	Real data capture	South East	Prof. Greg Obiamalu & Prof. Ogbonna Anyanwu	Abia	Prof. Ogbonna Anyanwu	Isuikwuato	Nbalano	5.5747	7.5021	Chioma Nwokealisi	No 3 Chijioke lane by second transformer umuga Barracks Aba, Abia State.	chiomavinny@gmail.com	Igbo	1590	Igbo	Igbo	Mr. & Mrs. Igwem Sunday	45 - 54 years	2024-01-14	House 1	6	Yes	Yes	Yes	Yes	0	3	1	0	3	1	0	Yes	Yes	Yes	Not Applicable	Not Applicable	Not Applicable	Yes	Yes	Yes	I don't know	Yes	All use the language	All use the language	All use the language	All use the language	All use the language	All use the language
2024-01-24 08:53:10	Real data capture	South East	Prof. Greg Obiamalu & Prof. Ogbonna Anyanwu	Abia	Prof. Ogbonna Anyanwu	Isuikwuato	Nbalano	5.7347	7.5021	Chioma Nwokealisi	No 3 Chijioke lane by second transformer umuga Barracks Aba, Abia State.	chiomavinny@gmail.com	Igbo	1590	Igbo	Igbo	Mr. & Mrs. Chilaka Eleweke	35 - 44 years	2024-01-14	House 2	5	Yes	Yes	Yes	Yes	0	2	1	0	2	1	0	Yes	Yes	Yes	No	No	Not Applicable	Yes	Yes	Yes	I don't know	Yes	All use the language	All use the language	All use the language	All use the language	All use the language	All use the language
2024-01-26 02:26:46	Real data capture	South East	Prof. Greg Obiamalu & Prof. Ogbonna Anyanwu	Abia	Prof. Ogbonna Anyanwu	Isuikwuato	Nbalano	5.7347	7.5021	Chioma Nwokealisi	No 3 Chijioke lane by second transformer umuga Barracks Aba, Abia State.	chiomavinny@gmail.com	Igbo	1590	Igbo	Igbo	Mr. & Mrs. Ogechukwu Donatus	45 - 54 years	2024-01-14	House 3	7	Yes	Yes	Yes	Yes	0	3	2	0	3	2	0	Yes	Yes	Yes	Not Applicable	Not Applicable	Not Applicable	Yes	Yes	Yes	I don't know	Yes	All use the language	All use the language	All use the language	All use the language	All use the language	All use the language
2024-01-26 02:36:02	Real data capture	South East	Prof. Greg Obiamalu & Prof. Ogbonna Anyanwu	Abia	Prof. Ogbonna Anyanwu	Isuikwuato	Nbalano	5.7347	7.5021	Chioma Nwokealisi	No 3 Chijioke lane by second transformer umuga Barracks Aba, Abia State.	chiomavinny@gmail.com	Igbo	1590	Igbo	Igbo	Mr & Mrs . Tony Ekejiuba	35 - 44 years	2024-01-14	House 4	6	Yes	Yes	Yes	Yes	0	2	2	1	2	2	1	Yes	Yes	Yes	No	No	Not Applicable	Yes	Yes	Yes	I don't know	Yes	All use the language	All use the language	All use the language	All use the language	All use the language	All use the language
2024-01-26 02:55:49	Real data capture	South East	Prof. Greg Obiamalu & Prof. Ogbonna Anyanwu	Abia	Prof. Ogbonna Anyanwu	Isuikwuato	Nbalano	5.7347	7.5021	Chioma Nwokealisi	No 3 Chijioke lane by second transformer umuga Barracks Aba, Abia State.	chiomavinny@gmail.com	Igbo	1590	Igbo	Igbo	Mr. & Mrs. Kenneth Eleweke	25 - 34 years	2024-01-14	House 5	6	Yes	Yes	Yes	Yes	0	1	3	2	1	3	2	Yes	Yes	Yes	Yes	Not Applicable	Not Applicable	Yes	Yes	I don't know	I don't know	Yes	All use the language	All use the language	All use the language	All use the language	All use the language	All use the language
2024-01-31 04:11:17	Real data capture	South East	Prof. Greg Obiamalu & Prof. Ogbonna Anyanwu	Abia	Prof. Ogbonna Anyanwu	Nneochi	Isuochi	5.9852	7.40018	Chioma Nwokealisi	No 3 Chijioke lane by second transformer umuga Barracks Aba, Abia State.	chiomavinny@gmail.com	Igbo	1590	Igbo	Igbo	Mr. & Mrs Emeka Nwafor	45 - 54 years	2024-01-13	House 1	8	Yes	Yes	Yes	Yes	0	3	2	1	3	2	1	Yes	Yes	Yes	No	Not Applicable	No	Yes	Yes	I don't know	I don't know	Yes	All use the language	All use the language	All use the language	All use the language	All use the language	All use the language
2024-01-31 04:30:01	Real data capture	South East	Prof. Greg Obiamalu & Prof. Ogbonna Anyanwu	Abia	Prof. Ogbonna Anyanwu	Nneochi	Isuochi	5.9852	7.4018	Chioma Nwokealisi	No 3 Chijioke lane by second transformer umuga Barracks Aba, Abia State.	chiomavinny@gmail.com	Igbo	1590	Igbo	Igbo	Mr. & Mrs. Ekeanyanwu	25 - 34 years	2024-01-13	House 2	6	Yes	Yes	Yes	Yes	0	2	2	2	2	2	2	Yes	Yes	Yes	Not Applicable	Not Applicable	Not Applicable	Yes	Yes	Yes	No	Yes	All use the language	All use the language	All use the language	All use the language	All use the language	All use the language
2024-01-31 04:47:21	Real data capture	South East	Prof. Greg Obiamalu & Prof. Ogbonna Anyanwu	Abia	Prof. Ogbonna Anyanwu	Nneochi	Isuochi	5.9852	7.4018	Chioma Nwokealisi	No 3 Chijioke lane by second transformer umuga Barracks Aba, Abia State.	chiomavinny@gmail.com	Igbo	1590	Igbo	Igbo	Mr. & Mrs . Ibenji	35 - 44 years	2024-01-13	House 3	5	Yes	Yes	Yes	Yes	0	2	1	2	2	1	2	Yes	Yes	Yes	No	Not Applicable	Not Applicable	Yes	Yes	Yes	No	Yes	All use the language	All use the language	All use the language	All use the language	All use the language	All use the language
2024-01-31 05:09:53	Real data capture	South East	Prof. Greg Obiamalu & Prof. Ogbonna Anyanwu	Abia	Prof. Ogbonna Anyanwu	Nneochi	Isuochi	5.9852	7.4018	Chioma Nwokealisi	No 3 Chijioke lane by second transformer umuga Barracks Aba, Abia State.	chiomavinny@gmail.com	Igbo	1590	Igbo	Igbo	Mr. Mrs. Ibekerechi	35 - 44 years	2024-01-13	House 4	5	Yes	Yes	Yes	Yes	0	1	2	2	1	2	2	Yes	Yes	Yes	Not Applicable	No	No	Yes	Yes	Yes	I don't know	Yes	All use the language	All use the language	All use the language	All use the language	All use the language	All use the language
2024-01-31 05:19:14	Real data capture	South East	Prof. Greg Obiamalu & Prof. Ogbonna Anyanwu	Abia	Prof. Ogbonna Anyanwu	Nneochi	Isuochi	5.9852	7.4018	Chioma Nwokealisi	No 3 Chijioke lane by second transformer umuga Barracks Aba, Abia State.	chiomavinny@gmail.com	Igbo	1590	Igbo	Igbo	Mr. & Mrs. Ikedum	55 - 64 years	2024-01-13	House 5	5	Yes	Yes	Yes	Yes	0	1	2	2	1	2	2	Yes	Yes	Yes	No	No	No	Yes	Yes	Yes	No	Yes	All use the language	All use the language	All use the language	All use the language	Children use the language	All use the language
2023-12-16 10:44:16	Real data capture	South East	Prof. Greg Obiamalu & Prof. Ogbonna Anyanwu	Abia	Prof. Ogbonna Anyanwu	Obio Ngwa	Mgboko	5.184	7.385	Nneoma Ugorji	NO 3 Dubic Road Aba, Abia State, Nigeria.	nneoma-ugorji@yahoo.com	Obio ngwa	1590	Igbo	Efik,ibibio	Mr and Mrs Enyinnaya	35 - 44 years	2023-11-25	House 1	5	Yes	Yes	Yes	Yes	0	1	2	1	2	1	2	Yes	Yes	Yes	Yes	Yes	Not Applicable	Yes	No	No	No	No	All use the language	All use the language	All use the language	All use the language	All use the language	All use the language
2023-12-17 00:44:24	Real data capture	South East	Prof. Greg Obiamalu & Prof. Ogbonna Anyanwu	Abia	Prof. Ogbonna Anyanwu	Obio Ngwa	Mgboko	5.184	7.385	Nneoma Ugorji	NO 3 Dubic Road Aba, Abia State, Nigeria.	nneoma-ugorji@yahoo.com	Ngwa	1590	Igbo	Ibibio	Mr and Mrs Micheal Onyeuwa	45 - 54 years	2023-11-25	House 2	7	Yes	Yes	Yes	Yes	0	2	3	1	2	3	1	Yes	Yes	Yes	Yes	Yes	Not Applicable	Yes	Yes	No	No	I don't know	All use the language	All use the language	All use the language	All use the language	All use the language	All use the language
2023-12-17 12:38:28	Real data capture	South East	Prof. Greg Obiamalu & Prof. Ogbonna Anyanwu	Abia	Prof. Ogbonna Anyanwu	Obio Ngwa	Mgboko	5.183	7.385	Nneoma Ugorji	NO 3 Dubic Road Aba, Abia State, Nigeria.	nneoma-ugorji@yahoo.com	Ngwa	1590	Igbo	Ngwa	Mr and Mrs Aloo Emenike	45 - 54 years	2023-11-25	House 3	6	Yes	Yes	Yes	Yes	0	2	2	1	2	2	1	Yes	Yes	Yes	Yes	Yes	Not Applicable	Yes	I don't know	I don't know	I don't know	I don't know	All use the language	All use the language	All use the language	All use the language	All use the language	All use the language
2023-12-17 12:49:07	Real data capture	South East	Prof. Greg Obiamalu & Prof. Ogbonna Anyanwu	Abia	Prof. Ogbonna Anyanwu	Obio Ngwa	Mgboko	5.184	7.385	Nneoma Ugorji	NO 3 Dubic Road Aba, Abia State, Nigeria.	nneoma-ugorji@yahoo.com	Ngwa	1590	Igbo	Ngwa	Mr and Mrs Gift Nwokonko	25 - 34 years	2023-11-25	House 4	3	Yes	Yes	Yes	Yes	0	0	1	1	0	1	1	Yes	Yes	Yes	Yes	Yes	Not Applicable	Yes	I don't know	I don't know	I don't know	No	All use the language	All use the language	All use the language	All use the language	All use the language	All use the language
2023-12-17 13:01:22	Real data capture	South East	Prof. Greg Obiamalu & Prof. Ogbonna Anyanwu	Abia	Prof. Ogbonna Anyanwu	Obio Ngwa	Mgboko	5.184	7.385	Nneoma Ugorji	NO 3 Dubic Road Aba, Abia State, Nigeria.	nneoma-ugorji@yahoo.com	Ngwa	1590	Igbo	Ngwa	Mr and Mrs.Nwokeoma Erondu	35 - 44 years	2023-11-25	House 5	5	Yes	Yes	Yes	Yes	0	2	1	2	2	1	2	Yes	Yes	Yes	Yes	Yes	Not Applicable	Yes	I don't know	I don't know	No	I don't know	All use the language	All use the language	All use the language	All use the language	All use the language	All use the language
2024-01-24 03:40:18	Real data capture	South East	Prof. Greg Obiamalu & Prof. Ogbonna Anyanwu	Abia	Prof. Ogbonna Anyanwu	Ohafia	Ebem Ohafia	5.6157	7.8272	Chioma Nwokealisi	No 3 Chijioke lane by second transformer umuga Barracks Aba, Abia State.	chiomavinny@gmail.com	Igbo	1590	Igbo	Igbo	Mr. & Mrs. Imo Kalu	45 - 54 years	2024-01-14	House 1	6	Yes	Yes	Yes	Yes	0	2	2	0	2	2	0	Yes	Yes	Yes	No	Not Applicable	Not Applicable	Yes	Yes	Yes	I don't know	Yes	All use the language	All use the language	All use the language	All use the language	All use the language	All use the language
2024-01-24 04:15:20	Real data capture	South East	Prof. Greg Obiamalu & Prof. Ogbonna Anyanwu	Abia	Prof. Ogbonna Anyanwu	Ohafia	Ebem Ohafia	5.6157	7.8272	Chioma Nwokealisi	No 3 Chijioke lane by second transformer umuga Barracks Aba, Abia State.	chiomavinny@gmail.com	Igbo	1590	Igbo	Igbo	Mr. & Mrs Ndafis Kalu	45 - 54 years	2024-01-14	House 2	6	Yes	Yes	Yes	Yes	0	2	2	0	2	2	0	Yes	Yes	Yes	Not Applicable	Not Applicable	No	Yes	Yes	I don't know	I don't know	Yes	All use the language	All use the language	All use the language	All use the language	All use the language	All use the language
2024-01-24 04:26:17	Real data capture	South East	Prof. Greg Obiamalu & Prof. Ogbonna Anyanwu	Abia	Prof. Ogbonna Anyanwu	Ohafia	Ebem Ohafia	5.6157	7.8272	Chioma Nwokealisi	No 3 Chijioke lane by second transformer umuga Barracks Aba, Abia State.	chiomavinny@gmail.com	Igbo	1590	Igbo	Igbo	Mr & Mrs Gideon Udeagha	35 - 44 years	2024-01-14	House 2	3	Yes	Yes	Yes	Yes	0	1	0	0	1	0	0	Yes	Yes	Yes	No	No	No	Yes	Yes	I don't know	I don't know	Yes	All use the language	All use the language	All use the language	All use the language	All use the language	All use the language
2024-01-24 04:34:52	Real data capture	South East	Prof. Greg Obiamalu & Prof. Ogbonna Anyanwu	Abia	Prof. Ogbonna Anyanwu	Ohafia	Ebem Ohafia	5.6157	7.8272	Chioma Nwokealisi	No 3 Chijioke lane by second transformer umuga Barracks Aba, Abia State.	chiomavinny@gmail.com	Igbo	1590	Igbo	Igbo	Mr. & Mrs Ndubuisi Eke	35 - 44 years	2025-01-14	House 4	3	Yes	Yes	Yes	Yes	0	1	0	0	1	0	0	Yes	Yes	Yes	Not Applicable	Not Applicable	Not Applicable	Yes	Yes	Yes	I don't know	Yes	All use the language	All use the language	All use the language	All use the language	All use the language	All use the language
2024-01-24 04:42:37	Real data capture	South East	Prof. Greg Obiamalu & Prof. Ogbonna Anyanwu	Abia	Prof. Ogbonna Anyanwu	Ohafia	Ebem Ohafia	5.6157	7.8272	Chioma Nwokealisi	No 3 Chijioke lane by second transformer umuga Barracks Aba, Abia State	chiomavinny@gmail.com	Igbo	1590	Igbo	Igbo	Mr &Mrs Donald Agbai	35 - 44 years	2024-01-14	House 5	5	Yes	Yes	Yes	Yes	0	1	2	1	1	2	1	Yes	Yes	Yes	No	No	No	Yes	Yes	I don't know	I don't know	Yes	All use the language	All use the language	All use the language	All use the language	All use the language	All use the language
2023-12-13 09:30:06	Real data capture	South East	Prof. Greg Obiamalu & Prof. Ogbonna Anyanwu	Abia	Prof. Ogbonna Anyanwu	Osisioma Ngwa	Osisioma	5.158	7.325	Chioma Nwokealisi	NO 3 Chijioke lane by second transformer umuga Barracks Aba, Abia State, Nigeria.	chiomavinny@gmail.com	Ngwa	1590	Igbo	Osisioma ngwa	Mr and Mrs. Atuwa Enyinnaya	45 - 54 years	2023-12-01	House 1	6	Yes	Yes	Yes	Yes	0	2	2	4	2	2	4	Yes	Yes	Yes	Yes	Yes	Not Applicable	Yes	I don't know	I don't know	I don't know	I don't know	All use the language	All use the language	All use the language	All use the language	All use the language	All use the language
2023-12-13 09:50:09	Real data capture	South East	Prof. Greg Obiamalu & Prof. Ogbonna Anyanwu	Abia	Prof. Ogbonna Anyanwu	Osisioma Ngwa	Osisioma	5.158	7.325	Chioma Nwokealisi	NO 3 Chijioke lane by second transformer umuga Barracks Aba, Abia State, Nigeria.	chiomavinny@gmail.com	Ngwa	1590	Igbo	Osisioma ngwa	Mr. and Mrs. Mike Esinwoke	55 - 64 years	2023-12-01	House 2	6	Yes	Yes	Yes	Yes	1	2	2	0	2	2	0	Yes	Yes	Yes	Yes	Yes	Yes	Yes	I don't know	I don't know	I don't know	No	All use the language	All use the language	All use the language	All use the language	All use the language	All use the language
2023-12-13 10:27:47	Real data capture	South East	Prof. Greg Obiamalu & Prof. Ogbonna Anyanwu	Abia	Prof. Ogbonna Anyanwu	Osisioma Ngwa	Osisioma	5.158	7.325	Chioma Nwokealisi	NO 3 Chijioke lane by second transformer umuga Barracks Aba, Abia State, Nigeria.	chiomavinny@gmail.com	Ngwa	1590	Osisioma ngwa	Igbo	Mr. and Mrs. Ngozi Nwarigbo	45 - 54 years	2023-12-01	House 3	5	Yes	Yes	Yes	Yes	1	2	1	1	2	1	1	Yes	Yes	Yes	Yes	Yes	Yes	Yes	I don't know	I don't know	Yes	I don't know	All use the language	All use the language	All use the language	All use the language	All use the language	All use the language
2023-12-13 10:39:31	Real data capture	South East	Prof. Greg Obiamalu & Prof. Ogbonna Anyanwu	Abia	Prof. Ogbonna Anyanwu	Osisioma Ngwa	Osisioma	5.158	7.325	Chioma Nwokealisi	NO 3 Chijioke lane by second transformer umuga Barracks Aba, Abia State, Nigeria.	chiomavinny@gmail.com	Ngwa	1590	Osisioma ngwa	Igbo	Mr. and Young Ukaumunna	45 - 54 years	2023-12-01	House 4	4	Yes	Yes	Yes	Yes	2	2	0	2	2	0	2	Yes	Yes	Yes	Yes	Yes	Yes	Yes	I don't know	I don't know	I don't know	Yes	All use the language	All use the language	All use the language	All use the language	All use the language	All use the language
2023-12-13 10:54:51	Real data capture	South East	Prof. Greg Obiamalu & Prof. Ogbonna Anyanwu	Abia	Prof. Ogbonna Anyanwu	Osisioma Ngwa	Osisioma	5.158	7.325	Chioma Nwokealisi	NO 3 Chijioke lane by second transformer umuga Barracks Aba, Abia State, Nigeria	chiomavinny@gmail.com	Ngwa	1590	Osisioma ngwa	Igbo	Mr.and Mrs. Kelechi Oyiridiya	25 - 34 years	2023-12-01	House 5	4	Yes	Yes	Yes	Yes	1	1	1	2	1	1	2	Yes	Yes	Yes	Yes	Yes	Yes	Yes	I don't know	I don't know	No	I don't know	All use the language	All use the language	All use the language	All use the language	All use the language	All use the language
2023-12-10 06:22:43	Real data capture	South East	Prof. Greg Obiamalu & Prof. Ogbonna Anyanwu	Abia	Prof. Ogbonna Anyanwu	Ugwunago	Ugwunagbo	5.021	7.353	Nneoma Ugorji	No 3 Dubic Road Aba, Abia State, Nigeria.	nneoma-ugorji@yahoo.com	Igbo	1590	Igbo,	Obegu	Mrs. Chidinma Gift Mmeje	35 - 44 years	2023-11-26	House 1	5	Yes	Yes	Yes	Yes	6	2	1	3	2	1	3	Yes	Yes	Yes	Yes	Yes	Yes	Yes	No	No	No	Yes	All use the language	All use the language	All use the language	All use the language	All use the language	All use the language
2023-12-10 07:05:20	Real data capture	South East	Prof. Greg Obiamalu & Prof. Ogbonna Anyanwu	Abia	Prof. Ogbonna Anyanwu	Ugwunago	Ugwunagbo	5.021	7.353	Nneoma Ugorji	NO 3 Dubic Road Aba, Abia State, Nigeria.	nneoma-ugorji@yahoo.com	Obegu	1590	Igbo	Asa	Chief and lady Temple Ugorji	45 - 54 years	2023-11-26	House 2	5	Yes	Yes	Yes	Yes	0	2	1	1	2	1	1	Yes	Yes	Yes	Yes	Yes	Yes	Yes	I don't know	I don't know	I don't know	Yes	All use the language	All use the language	All use the language	All use the language	All use the language	All use the language
2023-12-10 07:23:59	Real data capture	South East	Prof. Greg Obiamalu & Prof. Ogbonna Anyanwu	Abia	Prof. Ogbonna Anyanwu	Ugwunago	Ugwunagbo	5.021	7.353	Nneoma Ugorji	NO 3 Dubic Road Aba, Abia State, Nigeria.	nneoma-ugorji@yahoo.com	Igbo	1590	Obegu	Igbo	Mr and Mrs Rose Iheonye	35 - 44 years	2023-11-26	House 3	5	Yes	Yes	Yes	Yes	0	1	2	1	1	2	1	Yes	Yes	Yes	Yes	No	Yes	No	No	I don't know	I don't know	I don't know	All use the language	All use the language	All use the language	All use the language	All use the language	All use the language
2023-12-10 07:38:21	Real data capture	South East	Prof. Greg Obiamalu & Prof. Ogbonna Anyanwu	Abia	Prof. Ogbonna Anyanwu	Ugwunago	Ugwunagbo	5.021	7.353	Nneoma Ugorji	NO 3 Dubic Road Aba Abia State, Nigeria.	nneoma-ugorji@yahoo.com	Igbo	1590	Obegu	Asa	Mr and Mrs Beatrice Ezenwata	55 - 64 years	2023-11-26	House 4	6	Yes	Yes	Yes	Yes	0	2	2	0	2	2	0	Yes	Yes	Yes	Yes	Not Applicable	Not Applicable	Yes	No	No	I don't know	No	All use the language	All use the language	All use the language	All use the language	All use the language	All use the language
2023-12-10 07:50:01	Real data capture	South East	Prof. Greg Obiamalu & Prof. Ogbonna Anyanwu	Abia	Prof. Ogbonna Anyanwu	Ugwunago	Ugwunagbo	5.021	7.353	Nneoma Ugorji	NO 3 Dubic Road Aba,Abia State, Nigeria	nneoma-ugorji@yahoo.com	Igbo	1590	Obegu	Asa	Mr and Mrs Okezie Nwanna	25 - 34 years	2023-11-26	House 5	4	Yes	Yes	Yes	Yes	1	1	1	2	1	1	2	Yes	Yes	Yes	Yes	Yes	Yes	Yes	I don't know	I don't know	I don't know	I don't know	All use the language	All use the language	All use the language	All use the language	All use the language	All use the language
2023-12-08 05:03:34	Real data capture	South East	Prof. Greg Obiamalu & Prof. Ogbonna Anyanwu	Abia	Prof. Ogbonna Anyanwu	Ukwa East	Akwete	4.88	7.36	Nneoma Ugorji	No 3 Dubic Road Aba, Abia State	nneoma- ugorji@yahoo.com	Igbo	1590	Ndoki	Ibibio, Igbo	Mrs. Chinonso Chidi	25 - 34 years	2023-11-26	House 1	7	Yes	Yes	Yes	Yes	0	4	3	5	3	2	5	Yes	Yes	Yes	Not Applicable	Yes	Yes	Yes	Yes	No	No	No	All use the language	All use the language	All use the language	All use the language	All use the language	All use the language
2023-12-08 05:23:56	Real data capture	South East	Prof. Greg Obiamalu & Prof. Ogbonna Anyanwu	Abia	Prof. Ogbonna Anyanwu	Ukwa East	Akwete	4.88	7.36	Nneoma Ugorji	No 3 Dubic Road Aba, Abia State Nigeria	nneoma-ugorji@yahoo.com	Igbo	1590	Ndoki	Ibibio, lgbo	Mr & Mrs. Onyinyechi Isaac	35 - 44 years	2023-11-26	House 2	7	Yes	Yes	Yes	Yes	0	3	4	4	3	2	4	Yes	Yes	Yes	Not Applicable	Yes	Not Applicable	No	No	I don't know	No	I don't know	All use the language	All use the language	All use the language	All use the language	All use the language	All use the language
2023-12-08 05:45:55	Real data capture	South East	Prof. Greg Obiamalu & Prof. Ogbonna Anyanwu	Abia	Prof. Ogbonna Anyanwu	Ukwa East	Akwete	4.88	7.36	Nneoma Ugorji	No 3 Dubic Road Aba Abia State, Nigeria.	nneoma-ugorji@yahoo.com	Ndoki	1590	Ibibio,ibo	Igbo	Mr & Mrs Chinecherem Nna	45 - 54 years	2023-11-26	House 3	4	Yes	Yes	Yes	Yes	1	0	4	0	0	4	0	Yes	Yes	Yes	Yes	Yes	Yes	Yes	Yes	Yes	I don't know	I don't know	All use the language	All use the language	All use the language	All use the language	All use the language	All use the language
2023-12-08 07:08:34	Real data capture	South East	Prof. Greg Obiamalu & Prof. Ogbonna Anyanwu	Abia	Prof. Ogbonna Anyanwu	Ukwa East	Akwete	4.88	7.36	Nneoma Ugorji	No 3 Dubic Road Aba Abia State, Nigeria	nneoma-ugorji@yahoo.com	Igbo	1590	Ndoki	Ibibio, Igbo	Mr.& Mrs Ifeoma Alali	35 - 44 years	2023-11-26	House 4	6	Yes	Yes	Yes	Yes	0	3	3	3	3	3	3	Yes	Yes	Yes	Yes	Yes	Not Applicable	Not Applicable	I don't know	I don't know	I don't know	I don't know	All use the language	All use the language	All use the language	All use the language	All use the language	All use the language
2023-12-08 07:29:01	Real data capture	South East	Prof. Greg Obiamalu & Prof. Ogbonna Anyanwu	Abia	Prof. Ogbonna Anyanwu	Ukwa East	Akwete	4.88	7.36	Nneoma Ugorji	No 3 Dubic Road Aba,Abia State, Nigeria	nneoma-ugorji@yahoo.com	Igbo	1590	Ndoki	Ibibio,Igbo	Mr. & Mrs Glory Victor	35 - 44 years	2023-11-26	House 5	4	Yes	Yes	Yes	Yes	0	1	1	1	1	1	1	Yes	Yes	Yes	Yes	Yes	Not Applicable	Yes	No	No	No	No	All use the language	All use the language	All use the language	All use the language	All use the language	All use the language
2023-12-13 11:41:32	Real data capture	South East	Prof. Greg Obiamalu & Prof. Ogbonna Anyanwu	Abia	Prof. Ogbonna Anyanwu	Ukwa West	Akwete	4.91	7.325	Nneoma Ugorji	NO 3 Dubic Road Aba,Abia State,Nigeria	nneoma-ugorji@yahoo.com	Asa	1590	Igbo	Ibibio	Mr. and Mrs. Andrew Udobi	45 - 54 years	2023-11-26	House 1	4	Yes	Yes	Yes	Yes	0	1	1	0	1	1	0	Yes	Yes	Yes	Not Applicable	Yes	No	Yes	No	No	I don't know	No	All use the language	All use the language	All use the language	All use the language	All use the language	All use the language
2023-12-14 01:13:51	Real data capture	South East	Prof. Greg Obiamalu & Prof. Ogbonna Anyanwu	Abia	Prof. Ogbonna Anyanwu	Ukwa West	Akwete	4.91	7.325	Nneoma Ugorji	NO 3 Dubic Road Aba, Abia State, Nigeria	nneoma-ugorji@yahoo.com	Asa	1590	Igbo	Igbo	Mr. and Mrs Dagogo Ordor	25 - 34 years	2023-11-26	House 2	3	Yes	Yes	Yes	Yes	0	1	0	1	1	0	1	Yes	Yes	Yes	Yes	Yes	Not Applicable	Not Applicable	No	No	No	I don't know	All use the language	All use the language	All use the language	All use the language	All use the language	All use the language
2023-12-14 01:39:00	Real data capture	South East	Prof. Greg Obiamalu & Prof. Ogbonna Anyanwu	Abia	Prof. Ogbonna Anyanwu	Ukwa West	Akwete	4.91	7.325	Nneoma Ugorji	NO 3 Dubic Road Aba, Abia State, Nigeria.	nneoma-ugorji@yahoo.com	Asa	1590	Igbo	Igbo	Mr. and Mrs.Boma Ordor	25 - 34 years	2023-11-26	House 3	3	Yes	Yes	Yes	Yes	0	1	0	0	1	0	1	Yes	Yes	Yes	Yes	Yes	Not Applicable	Not Applicable	No	I don't know	I don't know	I don't know	All use the language	All use the language	All use the language	All use the language	All use the language	All use the language
2023-12-14 01:49:57	Real data capture	South East	Prof. Greg Obiamalu & Prof. Ogbonna Anyanwu	Abia	Prof. Ogbonna Anyanwu	Ukwa West	Akwete	4.91	7.325	Nneoma Ugorji	NO 3 Dubic Road Aba, Abia State, Nigeria	nneoma-ugorji@yahoo.com	Asa	1590	Igbo	Akwete	Mr and Mrs.Micheal Onukogu	45 - 54 years	2023-11-26	House 4	5	Yes	Yes	Yes	Yes	0	2	1	2	2	1	2	Yes	Yes	Yes	Yes	Yes	Not Applicable	Yes	I don't know	I don't know	No	I don't know	All use the language	All use the language	All use the language	All use the language	All use the language	All use the language
2023-12-14 02:02:34	Real data capture	South East	Prof. Greg Obiamalu & Prof. Ogbonna Anyanwu	Abia	Prof. Ogbonna Anyanwu	Ukwa West	Akwete	4.91	7.325	Nneoma Ugorji	NO 3 Dubic Road Aba, Abia State, Nigeria.	nneoma-ugorji@yahoo.com	Asa	1590	Igbo	Akwete	Mr. and Mrs. Andrew Kekachi	35 - 44 years	2023-11-26	House 5	4	Yes	Yes	Yes	Yes	0	1	1	1	1	1	1	Yes	Yes	Yes	Yes	Yes	Not Applicable	Yes	I don't know	No	I don't know	I don't know	All use the language	All use the language	All use the language	All use the language	All use the language	All use the language
2023-12-12 13:25:43	Real data capture	South East	Prof. Greg Obiamalu & Prof. Ogbonna Anyanwu	Abia	Prof. Ogbonna Anyanwu	Umuahia South	Apumiri	5.474	7.437	Chioma Nwokealisi	NO 3 Chijioke lane by second transformer umuga Barracks Aba, Abia State, Nigeria.	chiomavinny@gmail.com	Igbo	1590	Central Igbo	Igbo	Mr. & Mrs. Azuna Ozioma	35 - 44 years	2023-11-28	House 1	4	Yes	Yes	Yes	Yes	0	2	0	2	2	0	0	Yes	Yes	Yes	Yes	Yes	Yes	Yes	No	I don't know	No	I don't know	All use the language	All use the language	All use the language	All use the language	All use the language	All use the language
2023-12-13 01:40:11	Real data capture	South East	Prof. Greg Obiamalu & Prof. Ogbonna Anyanwu	Abia	Prof. Ogbonna Anyanwu	Umuahia South	Apumiri	7.437	5.474	Chioma Nwokealisi	NO 3 Chijioke lane by second transformer umuga Barracks Aba, Abia State, Nigeria.	chiomavinny@gmail.com	Central igbo	1590	Igbo	Ubakala	Mr. & Mrs. Kalu	35 - 44 years	2023-11-28	House 2	3	Yes	Yes	Yes	Yes	1	1	0	1	1	0	1	Yes	Yes	Yes	Yes	Yes	Yes	Yes	I don't know	I don't know	I don't know	I don't know	All use the language	All use the language	All use the language	All use the language	All use the language	All use the language
2023-12-13 02:18:39	Real data capture	South East	Prof. Greg Obiamalu & Prof. Ogbonna Anyanwu	Abia	Prof. Ogbonna Anyanwu	Umuahia South	Apumiri	5.474	7.437	Chioma Nwokealisi	NO 3 Chijioke lane by second transformer umuga Barracks Aba, Abia State, Nigeria.	chiomavinny@gmail.com	Central igbo	1590	Igbo	Ubakala	Mr & Mrs Afoma Eugene.	25 - 34 years	2023-11-28	House 3	5	Yes	Yes	Yes	Yes	2	1	3	2	1	1	3	Yes	Yes	Yes	Yes	Yes	Yes	Yes	I don't know	No	No	No	All use the language	All use the language	All use the language	All use the language	All use the language	All use the language
2023-12-13 02:35:27	Real data capture	South East	Prof. Greg Obiamalu & Prof. Ogbonna Anyanwu	Abia	Prof. Ogbonna Anyanwu	Umuahia South	Apumiri	7.437	5.474	Chioma Nwokealisi	NO 3 Chijioke lane by second transformer umuga Barracks Aba, Abia State, Nigeria.	chiomavinny@gmail.com	Central Igbo	1590	Igbo	Ubakala	Mr and Mrs Dominic Okechukwu Ndukwe	45 - 54 years	2023-11-28	House 4	4	Yes	Yes	Yes	Yes	2	1	1	2	1	1	2	Yes	Yes	Yes	Yes	Yes	Yes	Yes	No	No	No	No	All use the language	All use the language	All use the language	All use the language	All use the language	All use the language
2023-12-13 03:01:47	Real data capture	South East	Prof. Greg Obiamalu & Prof. Ogbonna Anyanwu	Abia	Prof. Ogbonna Anyanwu	Umuahia South	Apumiri	7.437	5.474	Chioma Nwokealisi	NO 3 Chijioke lane by second transformer umuga Barracks Aba, Abia State Nigeria.	chiomavinny@gmail.com	Central igbo	1590	Igbo	Ubakala	Mr and Mrs,Ngozi Ndubuko	45 - 54 years	2023-11-28	House 5	7	Yes	Yes	Yes	Yes	1	2	3	1	2	3	1	Yes	Yes	Yes	Yes	Yes	Yes	Yes	I don't know	I don't know	I don't know	I don't know	All use the language	All use the language	All use the language	All use the language	All use the language	All use the language
2023-12-13 12:39:49	Real data capture	South East	Prof. Greg Obiamalu & Prof. Ogbonna Anyanwu	Anambra	Prof. Greg Obiamalu	Aguata	Aguata	6.0144	7.09317	Sunday Okoli	Amaenyi Awka	Sundayifeanyiokoli@gmail.com	Igbo		Igbo	English, Hausa, and pidgin English	Mmesoma Okafor	25 - 34 years	2023-11-29	House 1	6	Yes	Yes	Yes	Yes	0	4	3	0	1	3	0	Yes	Yes	Yes	Not Applicable	Not Applicable	Not Applicable	Yes	Yes	Yes	Yes	Yes	All use the language	All use the language	All use the language	All use the language	All use the language	All use the language
2023-12-13 13:07:43	Real data capture	South East	Prof. Greg Obiamalu & Prof. Ogbonna Anyanwu	Anambra	Prof. Greg Obiamalu	Aguata	Aguata	6.0144	7.09317	Sunday Okoli	Amaenyi Awka	Sundayifeanyiokoli@gmail.com	Igbo		Igbo	English, Hausa, and pidgin English	Mmesoma Okafor	25 - 34 years	2023-11-29	House 2	7	Yes	Yes	Yes	Yes	1	2	2	0	2	1	0	Yes	Yes	Yes	Yes	Yes	Yes	Not Applicable	Yes	Yes	Yes	Yes	All use the language	Parent(s) use the language	Parent(s) use the language	All use the language	Parent(s) use the language	All use the language
2023-12-13 13:30:06	Real data capture	South East	Prof. Greg Obiamalu & Prof. Ogbonna Anyanwu	Anambra	Prof. Greg Obiamalu	Aguata	Aguata	6.0144	7.09317	Sunday Okoli	Amaenyi Awka	Sundayifeanyiokoli@gmail.com	Igbo		Igbo Language	English and pidgin English	Mmesoma Okafor	25 - 34 years	2023-11-29	House 3	4	Yes	Yes	Yes	Yes	0	2	2	0	0	2	0	Yes	Yes	Yes	Not Applicable	Not Applicable	Not Applicable	No	Yes	Yes	Yes	Yes	Parent(s) use the language	Parent(s) use the language	Parent(s) use the language	Parent(s) use the language	Parent(s) use the language	Parent(s) use the language
2023-12-13 13:54:38	Real data capture	South East	Prof. Greg Obiamalu & Prof. Ogbonna Anyanwu	Anambra	Prof. Greg Obiamalu	Aguata	Aguata	6.0144	7.09317	Sunday Okoli	Amaenyi Awka	Sundayifeanyiokoli@gmail.com	Igbo		Igbo	English and pidgin English	Mmesoma Okafor	25 - 34 years	2023-11-29	House 4	7	Yes	Yes	Yes	Yes	1	2	2	1	2	2	1	Yes	Yes	Yes	Yes	Yes	Yes	Yes	Yes	Yes	Yes	Yes	All use the language	All use the language	All use the language	All use the language	All use the language	All use the language
2023-12-13 14:26:43	Real data capture	South East	Prof. Greg Obiamalu & Prof. Ogbonna Anyanwu	Anambra	Prof. Greg Obiamalu	Aguata	Aguata	6.0144	7.09317	Sunday Okoli	Amaenyi Awka	Sundayifeanyiokoli@gmail.com	Igbo		Igbo	English, Hausa and pidgin English	Mmesoma Okafor	25 - 34 years	2023-11-29	House 5	5	Yes	Yes	Yes	Yes	0	2	1	0	2	1	0	Yes	Yes	Not Applicable	Not Applicable	Not Applicable	Not Applicable	Yes	Yes	Yes	Yes	Yes	All use the language	Parent(s) use the language	Parent(s) use the language	Parent(s) use the language	Parent(s) use the language	All use the language
2023-11-26 04:56:55	Real data capture	South East	Prof. Greg Obiamalu & Prof. Ogbonna Anyanwu	Anambra	Prof. Greg Obiamalu	Anaocha	Neni	6.08726	7.00179	Edith Nwobu	Nnamdi Azikiwe University, Awka	eu.nwobu@unizik.edu.ng	Igbo		Igbo	Igbo	Mrs Anulika Amailo	35 - 44 years	2023-11-23	House 2	7	Yes	Yes	Yes	Yes	1	2	2	4	2	2	4	Yes	Yes	Yes	Yes	Yes	Yes	Yes	I don't know	I don't know	I don't know	I don't know	All use the language	All use the language	All use the language	Parent(s) use the language	All use the language	All use the language
2023-12-02 02:43:24	Real data capture	South East	Prof. Greg Obiamalu & Prof. Ogbonna Anyanwu	Anambra	Prof. Greg Obiamalu	Awka North	Achalla	6.32014	6.9836	Edith Nwobu	Nnamdi Azikiwe University, Awka	eu.nwobu@unizik.edu.ng	Igbo		Igbo	Igbo	Aloysuis Okonkwo	55 - 64 years	2023-12-02	House 2	8	Yes	No	Yes	Not Applicable	0	3	4	0	3	4	0	Not Applicable	Yes	Not Applicable	Not Applicable	Not Applicable	Not Applicable	Yes	Yes	Yes	I don't know	I don't know	All use the language	All use the language	All use the language	Parent(s) use the language	All use the language	All use the language
2023-12-02 22:22:30	Real data capture	South East	Prof. Greg Obiamalu & Prof. Ogbonna Anyanwu	Anambra	Prof. Greg Obiamalu	Awka North	Achalla	6.32014	6.9836	Edith Nwobu	Nnamdi Azikiwe University, Awka	eu.nwobu@unizik.edu.ng	Igbo		Igbo	Igbo	Ndubuisi Obiagboso	45 - 54 years	2023-12-02	House 4	5	Yes	Yes	Yes	Yes	1	2	1	3	2	1	3	Yes	Yes	Yes	Yes	Yes	Yes	Yes	I don't know	I don't know	I don't know	I don't know	All use the language	All use the language	All use the language	All use the language	All use the language	All use the language
2023-12-03 03:27:53	Real data capture	South East	Prof. Greg Obiamalu & Prof. Ogbonna Anyanwu	Anambra	Prof. Greg Obiamalu	Awka North	Achalla	6.32014	6.9836	Edith Nwobu	Nnamdi Azikiwe University, Awka	eu.nwobu@unizik.edu.ng	Igbo		Igbo	Igbo	Sunday Udegbune	55 - 64 years	2023-12-02	House 4	9	Yes	Yes	Yes	Yes	0	2	5	0	2	5	0	Yes	Yes	Yes	Not Applicable	Not Applicable	Not Applicable	Yes	I don't know	I don't know	I don't know	No	All use the language	All use the language	All use the language	All use the language	Parent(s) use the language	All use the language
2023-12-03 03:53:30	Real data capture	South East	Prof. Greg Obiamalu & Prof. Ogbonna Anyanwu	Anambra	Prof. Greg Obiamalu	Awka North	Achalla	6.32014	6.9836	Edith Nwobu	Nnamdi Azikiwe University, Awka	eu.nwobu@unizik.edu.ng	Igbo		Igbo	Igbo	Okwuchukwu Mbeledeogu	35 - 44 years	2023-12-02	House 5	5	Yes	Yes	Yes	Yes	1	1	1	2	1	1	2	Yes	Yes	Yes	Yes	Yes	Yes	Yes	I don't know	I don't know	I don't know	No	All use the language	All use the language	All use the language	Parent(s) use the language	All use the language	All use the language
2023-12-03 07:51:47	Real data capture	South East	Prof. Greg Obiamalu & Prof. Ogbonna Anyanwu	Anambra	Prof. Greg Obiamalu	Awka North	Achalla	6.32014	6.32014	Edith Nwobu	Nnamdi Azikiwe University, Awka	eu.nwobu@unizik.edu.ng	Igbo		Igbo	Igbo	Mrs Ifunanya Okafor	45 - 54 years	2023-12-02	House 5	5	No	Yes	Not Applicable	Yes	0	3	1	1	3	1	1	Not Applicable	Not Applicable	Yes	Not Applicable	Not Applicable	Not Applicable	Yes	I don't know	I don't know	Yes	I don't know	All use the language	All use the language	All use the language	All use the language	All use the language	All use the language
2023-11-24 20:59:28	Real data capture	South East	Prof. Greg Obiamalu & Prof. Ogbonna Anyanwu	Anambra	Prof. Greg Obiamalu	Awka South	Awka	6.19551	7.05969	Edith Nwobu	Nnamdi Azikiwe University, Awka	eu.nwobu@unizik.edu.ng	Igbo		Igbo	Hausa, Yoruba	Nnechi Ogbonnia	55 - 64 years	2023-11-24	House 5	4	No	Yes	Not Applicable	Yes	1	1	1	0	1	1	0	Not Applicable	Not Applicable	Yes	Not Applicable	Yes	Yes	Yes	I don't know	I don't know	I don't know	I don't know	All use the language	All use the language	All use the language	Parent(s) use the language	Parent(s) use the language	All use the language
2023-11-24 07:04:18	Real data capture	South East	Prof. Greg Obiamalu & Prof. Ogbonna Anyanwu	Anambra	Prof. Greg Obiamalu	Dunukofia	Ukpo	6.21653	6.98234	Edith Nwobu	Nnamdi Azikiwe University, Awka	eu.nwobu@unizik.edu.ng	Igbo		Igbo	Hausa	Kenneth Obi dozie Okwunze	45 - 54 years	2023-11-24	House 3	8	Yes	Yes	Yes	Yes	1	5	5	4	0	5	4	Yes	Yes	Yes	Yes	Yes	Yes	Yes	I don't know	I don't know	Yes	I don't know	All use the language	All use the language	All use the language	All use the language	All use the language	All use the language
2023-12-03 16:34:12	Real data capture	South East	Prof. Greg Obiamalu & Prof. Ogbonna Anyanwu	Anambra	Prof. Greg Obiamalu	Dunukofia	Ukpo	6.21653	6.98234	Edith Nwobu	Nnamdi Azikiwe University, Awka	eu.nwobu@unizik.edu.ng	Igbo		Igbo	Hausa	John Okechukwu	45 - 54 years	2023-12-02	House 2	6	Yes	Yes	Yes	Yes	0	2	2	2	2	2	2	Yes	Yes	Yes	Not Applicable	Not Applicable	Not Applicable	Yes	I don't know	I don't know	I don't know	I don't know	All use the language	All use the language	All use the language	Parent(s) use the language	Parent(s) use the language	All use the language
2023-12-03 17:14:59	Real data capture	South East	Prof. Greg Obiamalu & Prof. Ogbonna Anyanwu	Anambra	Prof. Greg Obiamalu	Dunukofia	Ukpo	6.21653	6.98234	Edith Nwobu	Nnamdi Azikiwe University, Awka	eu.nwobu@unizik.edu.ng	Igbo		Igbo	Hausa	Uche Okoye	35 - 44 years	2023-12-02	House 3	4	Yes	Yes	Yes	Yes	0	2	0	2	2	0	2	Yes	Yes	Yes	Not Applicable	Not Applicable	Not Applicable	Yes	I don't know	I don't know	Yes	I don't know	All use the language	All use the language	All use the language	Parent(s) use the language	None use the language	All use the language
2023-12-04 00:57:34	Real data capture	South East	Prof. Greg Obiamalu & Prof. Ogbonna Anyanwu	Anambra	Prof. Greg Obiamalu	Dunukofia	Ukpo	6.21653	6.98234	Edith Nwobu	Nnamdi Azikiwe University, Awka	eu.nwobu@unizik.edu.ng	Igbo		Igbo	Hausa	Rose Ochibie	45 - 54 years	2023-12-02	House 4	2	Yes	Yes	Yes	Yes	0	2	0	0	2	0	0	Yes	Yes	Yes	Not Applicable	Not Applicable	Not Applicable	Yes	I don't know	I don't know	Yes	I don't know	All use the language	All use the language	All use the language	Parent(s) use the language	Parent(s) use the language	All use the language
2023-12-04 01:15:15	Real data capture	South East	Prof. Greg Obiamalu & Prof. Ogbonna Anyanwu	Anambra	Prof. Greg Obiamalu	Dunukofia	Ukpo	6.21653	6.98234	Edith Nwobu	Nnamdi Azikiwe University, Awka	eu.nwobu@unizik.edu.ng	Igbo		Igbo	Hausa	Nneka Nwakasi	25 - 34 years	2023-12-02	House 5	3	Yes	Yes	Yes	Yes	0	0	1	1	0	0	0	Yes	No	No	Not Applicable	Not Applicable	Not Applicable	Not Applicable	I don't know	I don't know	I don't know	I don't know	Parent(s) use the language	Parent(s) use the language	Parent(s) use the language	Parent(s) use the language	None use the language	Parent(s) use the language
2023-12-13 06:51:36	Real data capture	South East	Prof. Greg Obiamalu & Prof. Ogbonna Anyanwu	Anambra	Prof. Greg Obiamalu	Ekwusigo	Ozubulu	5.97325	6.82885	Sunday Okoli	Amaenyi, Awka	Sundayifeanyiokoli@gmail.com	Igbo language		Igbo language	English and pidgin English language	Mbeli Joy	25 - 34 years	2023-11-23	House 1	5	Yes	Yes	Yes	Yes	0	1	2	0	1	2	0	Yes	Yes	Yes	Not Applicable	Not Applicable	Not Applicable	Yes	Yes	Yes	Yes	I don't know	All use the language	All use the language	All use the language	All use the language	All use the language	All use the language
2023-12-13 07:08:52	Real data capture	South East	Prof. Greg Obiamalu & Prof. Ogbonna Anyanwu	Anambra	Prof. Greg Obiamalu	Ekwusigo	Ozubulu	5.97325	6.82885	Sunday Okoli	Amaenyi, Awka	Sundayifeanyiokoli@gmail.com	Igbo language		Igbo language	English and pidgin English language.	Mbeli Joy	25 - 34 years	2023-11-23	House 2	5	Yes	Yes	Yes	Yes	0	1	2	0	1	2	0	Yes	Yes	Yes	Not Applicable	Not Applicable	Not Applicable	Yes	Yes	Yes	Yes	I don't know	All use the language	All use the language	All use the language	All use the language	All use the language	All use the language
2023-12-13 07:33:20	Real data capture	South East	Prof. Greg Obiamalu & Prof. Ogbonna Anyanwu	Anambra	Prof. Greg Obiamalu	Ekwusigo	Ozubulu	5.97325	6.82885	Sunday Okoli	Amaenyi, Awka	Sundayifeanyiokoli@gmail.com	Igbo language		Igbo language	English language	Mbeli Joy	25 - 34 years	2023-11-23	House 2	6	Yes	Yes	Yes	Yes	1	2	1	0	2	1	0	Yes	Yes	Yes	Yes	Yes	Yes	Yes	Yes	Yes	Yes	I don't know	All use the language	All use the language	All use the language	All use the language	All use the language	All use the language
2023-12-13 07:55:23	Real data capture	South East	Prof. Greg Obiamalu & Prof. Ogbonna Anyanwu	Anambra	Prof. Greg Obiamalu	Ekwusigo	Ozubulu	5.97325	6.82885	Sunday Okoli	Amaenyi, Awka	Sundayifeanyiokoli@gmail.com	Igbo language		Igbo language	English and pidgin English language	Mbeli Joy	25 - 34 years	2023-11-23	House 4	4	Yes	Yes	Yes	Yes	0	1	1	0	1	1	0	Yes	Yes	Yes	Not Applicable	Not Applicable	Not Applicable	Yes	Yes	Yes	Yes	I don't know	All use the language	All use the language	All use the language	All use the language	All use the language	All use the language
2023-12-13 08:26:27	Real data capture	South East	Prof. Greg Obiamalu & Prof. Ogbonna Anyanwu	Anambra	Prof. Greg Obiamalu	Ekwusigo	Ozubulu	5.97325	6.82885	Sunday Okoli	Amaenyi, Awka	Sundayifeanyiokoli@gmail.com	Igbo language		Igbo language	English and pidgin English language	Mbeli Joy	25 - 34 years	2023-11-23	House 5	6	Yes	Yes	Yes	Yes	0	2	2	0	2	2	0	Yes	Yes	Yes	Not Applicable	Not Applicable	Not Applicable	Yes	Yes	Yes	Yes	I don't know	Parent(s) use the language	All use the language	All use the language	All use the language	All use the language	All use the language
2023-11-26 16:09:38	Real data capture	South East	Prof. Greg Obiamalu & Prof. Ogbonna Anyanwu	Anambra	Prof. Greg Obiamalu	Idemili North	Ogidi	6.15304	6.85909	Edith Nwobu	Nnamdi Azikiwe University, Awka	eu.nwobu@unizik.edu.ng	Igbo		Igbo	Hausa	Mr Ikenna Umeokolo	55 - 64 years	2023-11-22	House 3	4	Yes	No	Yes	Not Applicable	0	2	1	0	2	1	0	Not Applicable	Yes	Not Applicable	Not Applicable	Not Applicable	Not Applicable	Yes	I don't know	I don't know	I don't know	I don't know	All use the language	All use the language	All use the language	All use the language	All use the language	All use the language
2023-11-24 00:00:40	Real data capture	South East	Prof. Greg Obiamalu & Prof. Ogbonna Anyanwu	Anambra	Prof. Greg Obiamalu	Idemili South	Ojota	6.10057	6.89978	Edith Nwobu	Nnamdi Azikiwe University, Awka	eu.nwobu@unizik.edu.ng	Igbo		Igbo	English	Esther Uzokwe	18 - 24 years	2023-11-23	House 2	8	Yes	Yes	Yes	Yes	0	1	5	3	1	5	3	Yes	Yes	Yes	Not Applicable	Not Applicable	Not Applicable	Yes	I don't know	I don't know	I don't know	I don't know	All use the language	All use the language	All use the language	All use the language	All use the language	All use the language
2023-12-05 20:41:58	Real data capture	South East	Prof. Greg Obiamalu & Prof. Ogbonna Anyanwu	Anambra	Prof. Greg Obiamalu	Idemili South	Ojota	6.10057	6.89978	Edith Nwobu	Nnamdi Azikiwe University, Awka	eu.nwobu@unizik.edu.ng	Igbo		Igbo	Igbo	Benjamin Abasilim	45 - 54 years	2023-11-28	House 2	6	Yes	Yes	Yes	Yes	0	3	1	1	4	1	1	Yes	Yes	Yes	Not Applicable	Not Applicable	Not Applicable	Yes	I don't know	I don't know	I don't know	I don't know	All use the language	All use the language	All use the language	All use the language	Parent(s) use the language	All use the language
2023-12-05 21:37:54	Real data capture	South East	Prof. Greg Obiamalu & Prof. Ogbonna Anyanwu	Anambra	Prof. Greg Obiamalu	Idemili South	Ojota	6.10057	6.89978	Edith Nwobu	Nnamdi Azikiwe University, Awka	eu.nwobu@unizik.edu.ng	Igbo		Igbo	Igbo	Stephen Mbamalu	25 - 34 years	2023-11-28	House 3	3	Yes	Yes	Yes	Yes	1	0	1	1	0	1	1	Yes	Yes	Yes	Not Applicable	Not Applicable	Not Applicable	Not Applicable	I don't know	I don't know	I don't know	I don't know	All use the language	All use the language	All use the language	All use the language	None use the language	All use the language
2023-12-06 03:28:53	Real data capture	South East	Prof. Greg Obiamalu & Prof. Ogbonna Anyanwu	Anambra	Prof. Greg Obiamalu	Idemili South	Ojota	6.10057	6.89978	Edith Nwobu	Nnamdi Azikiwe University, Awka	Eu.nwobu@unizik.edu.ng	Igbo		Igbo	Igbo	Onyinye Anaekwe	18 - 24 years	2023-11-28	House 4	7	No	Yes	Not Applicable	Yes	0	2	4	0	2	4	0	Not Applicable	Not Applicable	Yes	Not Applicable	Not Applicable	Not Applicable	Yes	I don't know	I don't know	I don't know	I don't know	All use the language	All use the language	All use the language	All use the language	All use the language	All use the language
2023-12-13 08:48:32	Real data capture	South East	Prof. Greg Obiamalu & Prof. Ogbonna Anyanwu	Anambra	Prof. Greg Obiamalu	Ihiala	Ihiala	5.87102	6.86351	Sunday Okoli	Amaenyi, Awka	Sundayifeanyiokoli@gmail.com	Igbo language		Igbo language	English and pidgin English language	Hon. Asoegwu Geoffrey	45 - 54 years	2023-11-23	House 1	5	Yes	Yes	Yes	Yes	0	1	2	0	1	2	0	Yes	Yes	Yes	Not Applicable	Not Applicable	Not Applicable	Yes	Yes	Yes	Yes	I don't know	All use the language	All use the language	All use the language	All use the language	All use the language	All use the language
2023-12-13 09:14:47	Real data capture	South East	Prof. Greg Obiamalu & Prof. Ogbonna Anyanwu	Anambra	Prof. Greg Obiamalu	Ihiala	Ihiala	5.87102	6.86351	Sunday Okoli	Amaenyi, Awka	Sundayifeanyiokoli@gmail.com	Igbo language		Igbo language	English and pidgin English language	Hon. Asoegwu Geoffrey	45 - 54 years	2023-11-23	House 2	5	Yes	Yes	Yes	Yes	0	1	1	1	1	1	1	Yes	Yes	Yes	Not Applicable	Not Applicable	Not Applicable	Yes	Yes	Yes	Yes	I don't know	All use the language	All use the language	All use the language	All use the language	All use the language	All use the language
2023-12-13 09:26:28	Real data capture	South East	Prof. Greg Obiamalu & Prof. Ogbonna Anyanwu	Anambra	Prof. Greg Obiamalu	Ihiala	Ihiala	5.87102	6.86351	Sunday Okoli	Amaenyi, Awka	Sundayifeanyiokoli@gmail.com	Igbo language		Igbo language	English and pidgin English language	Hon. Asoegwu Geoffrey	45 - 54 years	2023-11-23	House 3	5	Yes	Yes	Yes	Yes	0	2	1	0	2	1	0	Yes	Yes	Yes	Not Applicable	Not Applicable	Not Applicable	Yes	Yes	Yes	Yes	No	All use the language	All use the language	All use the language	All use the language	All use the language	All use the language
2023-12-13 09:45:13	Real data capture	South East	Prof. Greg Obiamalu & Prof. Ogbonna Anyanwu	Anambra	Prof. Greg Obiamalu	Ihiala	Ihiala	5.87102	6.86351	Sunday Okoli	Amaenyi, Awka	Sundayifeanyiokoli@gmail.com	Igbo language		Igbo language	English and pidgin English language	Hon. Asoegwu Geoffrey	45 - 54 years	2023-11-23	House 4	4	Yes	Yes	Yes	Yes	0	1	1	0	1	1	0	Yes	Yes	Yes	Not Applicable	Not Applicable	Not Applicable	Yes	Yes	Yes	Yes	I don't know	All use the language	All use the language	All use the language	All use the language	All use the language	All use the language
2023-12-13 09:56:04	Real data capture	South East	Prof. Greg Obiamalu & Prof. Ogbonna Anyanwu	Anambra	Prof. Greg Obiamalu	Ihiala	Ihiala	5.87102	6.86351	Sunday Okoli	Amaenyi, Awka	Sundayifeanyiokoli@gmail.com	Igbo language		Igbo language	English	Hon. Asoegwu Geoffrey	45 - 54 years	2023-11-23	House 5	6	Yes	Yes	Yes	Yes	1	2	1	0	2	1	0	Yes	Yes	Yes	Yes	Yes	Yes	Yes	Yes	Yes	Yes	I don't know	All use the language	All use the language	All use the language	All use the language	All use the language	All use the language
2023-11-26 07:50:55	Real data capture	South East	Prof. Greg Obiamalu & Prof. Ogbonna Anyanwu	Anambra	Prof. Greg Obiamalu	Njikoka	Abagana	6.18352	6.99122	Edith Nwobu	Nnamdi Azikiwe University, Awka	eu.nwobu@unizik.edu.ng	Igbo		Igbo	Hausa	Chief Emmanuel Chidebelu	55 - 64 years	2023-11-23	House 5	4	Yes	Yes	Yes	Yes	0	1	1	0	1	1	0	Yes	Yes	Yes	Not Applicable	Not Applicable	Not Applicable	No	Yes	Yes	Yes	I don't know	Parent(s) use the language	Parent(s) use the language	Parent(s) use the language	Parent(s) use the language	Parent(s) use the language	All use the language
2023-12-13 01:29:50	Real data capture	South East	Prof. Greg Obiamalu & Prof. Ogbonna Anyanwu	Anambra	Prof. Greg Obiamalu	Nnewi North	Nnewi	5.99897	6.91599	Sunday Okoli	Amaenyi, Awka	Sundayifeanyiokoli@gmail.com	Igbo language		Igbo language	English	Angela Nwabunike	45 - 54 years	2023-11-23	House 1	6	Yes	Yes	Yes	Yes	0	2	2	0	2	2	0	Yes	Yes	Yes	Not Applicable	Not Applicable	Not Applicable	Yes	Yes	Yes	Yes	I don't know	All use the language	All use the language	All use the language	All use the language	All use the language	All use the language
2023-12-13 02:12:08	Real data capture	South East	Prof. Greg Obiamalu & Prof. Ogbonna Anyanwu	Anambra	Prof. Greg Obiamalu	Nnewi North	Nnewi	5.99897	6.91599	Sunday Okoli	Amaenyi, Awka	Sundayifeanyiokoli@gmail.com	Igbo language		Igbo language	English and pidgin English	Angela Nwabunike	45 - 54 years	2023-11-23	House 2	6	Yes	Yes	Yes	Yes	0	2	2	0	2	2	0	Yes	Yes	Yes	Not Applicable	Not Applicable	Not Applicable	Yes	Yes	Yes	Yes	I don't know	All use the language	All use the language	All use the language	All use the language	All use the language	All use the language
2023-12-13 02:34:56	Real data capture	South East	Prof. Greg Obiamalu & Prof. Ogbonna Anyanwu	Anambra	Prof. Greg Obiamalu	Nnewi North	Nnewi	5.99897	6.91599	Sunday Okoli	Amaenyi, Awka	Sundayifeanyiokoli@gmail.com	Igbo language		Igbo language	English and pidgin English	Angela Nwabunike	45 - 54 years	2023-11-23	House 3	4	Yes	Yes	Yes	Yes	0	1	1	0	1	1	0	Yes	Yes	Yes	Not Applicable	Not Applicable	Not Applicable	Yes	Yes	Yes	Yes	I don't know	All use the language	All use the language	All use the language	All use the language	All use the language	All use the language
2023-12-13 02:44:04	Real data capture	South East	Prof. Greg Obiamalu & Prof. Ogbonna Anyanwu	Anambra	Prof. Greg Obiamalu	Nnewi North	Nnewi	5.99897	6.91599	Sunday Okoli	Amaenyi, Awka	Sundayifeanyiokoli@gmail.com	Igbo language		Igbo language	English and pidgin English language	Angela Nwabunike	45 - 54 years	2023-11-23	House 4	4	Yes	Yes	Yes	Yes	0	1	1	0	1	1	0	Yes	Yes	Yes	Not Applicable	Not Applicable	Not Applicable	Yes	Yes	Yes	Yes	I don't know	All use the language	All use the language	All use the language	All use the language	All use the language	All use the language
2023-12-13 02:54:45	Real data capture	South East	Prof. Greg Obiamalu & Prof. Ogbonna Anyanwu	Anambra	Prof. Greg Obiamalu	Nnewi North	Nnewi	5.99897	6.91599	Sunday Okoli	Amaenyi, Awka	Sundayifeanyiokoli@gmail.com	Igbo language		Igbo language	English and pidgin English language	Angela Nwabunike	45 - 54 years	2023-11-23	House 5	6	Yes	Yes	Yes	Yes	1	2	1	0	2	1	0	Yes	Yes	Yes	Yes	Yes	Yes	Yes	Yes	Yes	Yes	I don't know	All use the language	All use the language	All use the language	All use the language	All use the language	All use the language
2023-12-13 00:20:06	Real data capture	South East	Prof. Greg Obiamalu & Prof. Ogbonna Anyanwu	Anambra	Prof. Greg Obiamalu	Nnewi South	Ukpor	5.93801	6.92277	Sunday Okoli	Amaenyi, Awka	Sundayifeanyiokoli@gmail.com	Igbo Language		Igbo	Igbo	Stephen Chukwujekwu	65 and above	2023-11-23	House 1	5	Yes	Yes	Yes	Yes	0	2	1	0	2	1	0	Yes	Yes	Yes	Not Applicable	Not Applicable	Not Applicable	Yes	Yes	Yes	Yes	I don't know	All use the language	All use the language	All use the language	All use the language	All use the language	All use the language
2023-12-13 00:33:11	Real data capture	South East	Prof. Greg Obiamalu & Prof. Ogbonna Anyanwu	Anambra	Prof. Greg Obiamalu	Nnewi South	Ukpor	5.93801	6.92277	Sunday Okoli	Amaenyi, Awka	Sundayifeanyiokoli@gmail.com	Igbo language		Igbo language	Still Igbo	Stephen Chukwujekwu	65 and above	2023-11-23	House 2	6	Yes	Yes	Yes	Yes	1	1	2	0	1	2	0	Yes	Yes	Yes	Yes	Yes	Yes	Yes	Yes	Yes	Yes	I don't know	All use the language	All use the language	All use the language	All use the language	All use the language	All use the language
2023-12-13 00:46:00	Real data capture	South East	Prof. Greg Obiamalu & Prof. Ogbonna Anyanwu	Anambra	Prof. Greg Obiamalu	Nnewi South	Ukpor	5.93801	6.92277	Sunday Okoli	Amaenyi, Awka	Sundayifeanyiokoli@gmail.com	Igbo language		Igbo	Igbo	Stephen Chukwujekwu	65 and above	2023-11-23	House 3	5	Yes	Yes	Yes	Yes	0	1	1	1	1	1	1	Yes	Yes	Yes	Not Applicable	Not Applicable	Not Applicable	Yes	Yes	Yes	Yes	I don't know	All use the language	All use the language	All use the language	All use the language	All use the language	All use the language
2023-12-13 01:04:37	Real data capture	South East	Prof. Greg Obiamalu & Prof. Ogbonna Anyanwu	Anambra	Prof. Greg Obiamalu	Nnewi South	Ukpor	5.93801	6.92277	Sunday Okoli	Amaenyi, Awka	Sundayifeanyiokoli@gmail.com	Igbo		Igbo	English and pidgin English	Stephen Chukwujekwu	65 and above	2023-11-23	House 4	5	Yes	Yes	Yes	Yes	0	2	1	0	2	1	0	Yes	Yes	Yes	Not Applicable	Not Applicable	Not Applicable	Yes	Yes	Yes	Yes	Yes	All use the language	All use the language	All use the language	All use the language	All use the language	All use the language
2023-12-13 01:15:11	Real data capture	South East	Prof. Greg Obiamalu & Prof. Ogbonna Anyanwu	Anambra	Prof. Greg Obiamalu	Nnewi South	Ukpor	5.93801	6.92277	Sunday Okoli	Amaenyi, Awka	Sundayifeanyiokoli@gmail.com	Igbo language		Igbo language	English and pidgin English.	Stephen Chukwujekwu	65 and above	2023-11-23	House 5	6	Yes	Yes	Yes	Yes	1	1	1	1	1	1	1	Yes	Yes	Yes	Yes	Yes	Yes	Yes	Yes	Yes	Yes	I don't know	All use the language	All use the language	All use the language	All use the language	All use the language	All use the language
2023-12-12 01:17:39	Real data capture	South East	Prof. Greg Obiamalu & Prof. Ogbonna Anyanwu	Anambra	Prof. Greg Obiamalu	Orumba North	Ajalli	6.04227	7.21326	Sunday Okoli	Amaenyi Awka	Sundayifeanyiokoli@gmail.com	Igbo		Igbo	English and pidgin English	Chibuike Okereke	25 - 34 years	2023-11-29	House 1	7	Yes	Yes	Yes	Yes	1	4	2	1	2	2	1	Yes	Yes	Yes	Yes	Yes	Yes	Not Applicable	Yes	Yes	I don't know	I don't know	Parent(s) use the language	All use the language	All use the language	Parent(s) use the language	Parent(s) use the language	Parent(s) use the language
2023-12-12 01:36:22	Real data capture	South East	Prof. Greg Obiamalu & Prof. Ogbonna Anyanwu	Anambra	Prof. Greg Obiamalu	Orumba North	Ajalli	6.04227	7.21326	Sunday Okoli	Amaenyi Awka	Sundayifeanyiokoli@gmail.com	Igbo		Igbo	English and pidgin English	Chibuike Okereke	25 - 34 years	2023-11-29	House 2	5	Yes	Yes	Yes	Yes	0	1	2	0	2	2	0	Yes	Yes	Yes	Not Applicable	Not Applicable	Not Applicable	Yes	Yes	Yes	I don't know	I don't know	All use the language	All use the language	All use the language	All use the language	All use the language	All use the language
2023-12-13 09:08:57	Real data capture	South East	Prof. Greg Obiamalu & Prof. Ogbonna Anyanwu	Anambra	Prof. Greg Obiamalu	Orumba North	Ajalli	6.04227	7.21326	Sunday Okoli	Amaenyi Awka	Sundayifeanyiokoli@gmail.com	Igbo		Igbo	English and pidgin English	Chibuike Okereke	25 - 34 years	2023-11-29	House 3	7	Yes	Yes	Yes	Yes	0	4	1	2	4	1	2	Yes	Yes	Yes	Not Applicable	Not Applicable	Not Applicable	Yes	Yes	Yes	Yes	I don't know	All use the language	All use the language	All use the language	All use the language	All use the language	All use the language
2023-12-13 09:26:52	Real data capture	South East	Prof. Greg Obiamalu & Prof. Ogbonna Anyanwu	Anambra	Prof. Greg Obiamalu	Orumba North	Ajalli	6.04227	7.21326	Sunday Okoli	Amaenyi Awka	Sundayifeanyiokoli@gmail.com	Igbo		Igbo	English and pidgin English	Chibuike Okereke	25 - 34 years	2023-11-29	House 4	5	Yes	Yes	Yes	Yes	0	3	2	2	1	2	1	Yes	Yes	Yes	Not Applicable	Not Applicable	Not Applicable	Yes	Yes	Yes	Yes	Yes	All use the language	All use the language	All use the language	All use the language	All use the language	All use the language
2023-12-13 09:41:13	Real data capture	South East	Prof. Greg Obiamalu & Prof. Ogbonna Anyanwu	Anambra	Prof. Greg Obiamalu	Orumba North	Ajalli	6.04227	7.21326	Sunday Okoli	Amaenyi Awka	Sundayifeanyiokoli@gmail.com	Igbo		Igbo	English and pidgin English	Chibuike Okereke	25 - 34 years	2023-11-29	House 5	7	Yes	Yes	Yes	Yes	2	3	1	0	2	1	0	Yes	Yes	Yes	Yes	Yes	Yes	Yes	Yes	Yes	Yes	I don't know	All use the language	All use the language	All use the language	All use the language	All use the language	All use the language
2023-12-11 13:19:13	Real data capture	South East	Prof. Greg Obiamalu & Prof. Ogbonna Anyanwu	Anambra	Prof. Greg Obiamalu	Orumba South	Umunze	5.97748	7.22826	Sunday Okoli	Amaenyi Awka	Sundayifeanyiokoli@gmail.com	Igbo		Igbo	Only Igbo	Mr. Felix Nkwodike	65 and above	2023-11-29	House 1	5	Yes	Yes	Yes	Yes	1	1	1	0	1	1	0	Yes	Yes	Yes	Yes	Yes	Yes	Yes	Yes	Yes	Yes	I don't know	All use the language	All use the language	All use the language	All use the language	All use the language	All use the language
2023-12-11 13:32:13	Real data capture	South East	Prof. Greg Obiamalu & Prof. Ogbonna Anyanwu	Anambra	Prof. Greg Obiamalu	Orumba South	Umunze	5.97748	7.22826	Sunday Okoli	Amaenyi Awka	Sundayifeanyiokoli@gmail.com	Igbo		Igbo	Igbo and English	Mr. Felix Nkwodike	65 and above	2023-11-29	House 2	6	Yes	Yes	Yes	Yes	0	2	1	1	2	1	1	Yes	Yes	Yes	Not Applicable	Not Applicable	Not Applicable	Yes	Yes	Yes	Yes	Yes	All use the language	All use the language	All use the language	All use the language	All use the language	All use the language
2023-12-11 22:36:55	Real data capture	South East	Prof. Greg Obiamalu & Prof. Ogbonna Anyanwu	Anambra	Prof. Greg Obiamalu	Orumba South	Umunze	5.97748	7.22826	Sunday Okoli	Amaenyi Awka	Sundayifeanyiokoli@gmail.com	Igbo		Igbo	Igbo and English	Mr. Felix Nkwodike	65 and above	2023-11-29	House 3	6	Yes	Yes	Yes	Yes	1	1	1	0	1	1	0	Yes	Yes	Yes	Yes	Yes	Yes	Yes	Yes	Yes	Yes	Yes	All use the language	All use the language	All use the language	All use the language	All use the language	All use the language
2023-12-11 22:53:54	Real data capture	South East	Prof. Greg Obiamalu & Prof. Ogbonna Anyanwu	Anambra	Prof. Greg Obiamalu	Orumba South	Umunze	5.97748	7.22826	Sunday Okoli	Amaenyi Awka	Sundayifeanyiokoli@gmail.com	Igbo		Igbo	Igbo and English	Mr. Felix Nkwodike	65 and above	2023-11-29	House 4	5	Yes	Yes	Yes	Yes	0	2	1	0	2	1	0	Yes	Yes	Yes	Not Applicable	Not Applicable	Not Applicable	Yes	Yes	Yes	Yes	I don't know	All use the language	All use the language	All use the language	All use the language	All use the language	All use the language
2023-12-11 23:06:08	Real data capture	South East	Prof. Greg Obiamalu & Prof. Ogbonna Anyanwu	Anambra	Prof. Greg Obiamalu	Orumba South	Umunze	5.97748	7.22826	Sunday Okoli	Amaenyi Awka	Sundayifeanyiokoli@gmail.com	Igbo		Igbo Language	English and pidgin English	Mr. Felix Nkwodike	65 and above	2023-11-29	House 5	6	Yes	Yes	Yes	Yes	0	2	1	1	2	1	1	Yes	Yes	Yes	Not Applicable	Not Applicable	Not Applicable	Yes	Yes	Yes	Yes	I don't know	All use the language	All use the language	All use the language	All use the language	All use the language	All use the language
2024-01-23 13:41:03	Real data capture	South East	Prof. Greg Obiamalu & Prof. Ogbonna Anyanwu	Ebonyi	Dr Jeremiah Nwankwegu	Ebonyi	Ugbodo	6.51013	8.13155	Clinton Idike	Goshen City house, Abakaliki.	clintonchukwuebuka96@gmail.com	Izzi	639-3	Izhi	Igbo and English	Nwodom Uchenna	55 - 64 years	2024-01-23	House 1	10	Yes	Yes	Yes	Yes	0	5	2	1	5	2	1	Yes	Yes	Yes	Not Applicable	Not Applicable	Not Applicable	Yes	Yes	I don't know	Yes	Yes	All use the language	All use the language	All use the language	All use the language	All use the language	All use the language
2024-01-23 16:18:53	Real data capture	South East	Prof. Greg Obiamalu & Prof. Ogbonna Anyanwu	Ebonyi	Dr Jeremiah Nwankwegu	Ebonyi	Ugbodo	6.51013	8.13155	Clinton Idike	Goshen City house, Abakaliki.	clintonchukwuebuka96@gmail.com	Izzi	639-3	Izhi	Igbo and English	Ogiri nwibo	65 and above	2024-01-24	House 2	14	Yes	Yes	Yes	Yes	0	5	4	3	5	4	3	Yes	Yes	Yes	Not Applicable	Not Applicable	Not Applicable	Yes	Yes	I don't know	Yes	Yes	All use the language	All use the language	All use the language	All use the language	All use the language	All use the language
2024-01-27 14:27:04	Real data capture	South East	Prof. Greg Obiamalu & Prof. Ogbonna Anyanwu	Ebonyi	Dr Jeremiah Nwankwegu	Ebonyi	Ugbodo	6.51013	8.13155	Clinton Idike	Goshen City house, Abakaliki	clintonchukwuebuka96@gmail.com	Izzi	639-3	Izhi	Igbo and English	Nwuguru Joseph	55 - 64 years	2024-01-22	House 4	12	Yes	Yes	Yes	Yes	0	5	4	1	5	4	1	Yes	Yes	Yes	Not Applicable	Not Applicable	Not Applicable	Yes	Yes	No	Yes	Yes	All use the language	All use the language	All use the language	All use the language	All use the language	All use the language
2024-01-27 15:14:11	Real data capture	South East	Prof. Greg Obiamalu & Prof. Ogbonna Anyanwu	Ebonyi	Dr Jeremiah Nwankwegu	Ebonyi	Ugbodo	6.51013	8.13155	Clinton Idike	Goshen City house Abakaliki.	clintonchukwuebuka96@gmail.com	Izzi	639-3	Izhi	Igbo and English	Augustine nwiboko	65 and above	2024-01-22	House 5	8	Yes	Yes	Yes	Yes	1	2	2	1	2	2	1	Yes	Yes	Yes	Yes	Yes	Yes	Yes	Yes	I don't know	I don't know	Yes	All use the language	All use the language	All use the language	All use the language	All use the language	All use the language
2024-01-01 09:04:19	Real data capture	South East	Prof. Greg Obiamalu & Prof. Ogbonna Anyanwu	Ebonyi	Dr Jeremiah Nwankwegu	Ezza North	Ebiaji	6.22553	7.99539	Goodluck Chigbo Nwode	EBONYI STATE UNIVERSITY, ABAKALIKI	NWODEGOODLUCK@GMAIL.COM	EZZA		EZZA	KORI	MR OROGWU SAMPSON	35 - 44 years	2023-12-28	House 5	9	Yes	Yes	Yes	Yes	3	4	5	3	4	5	3	Yes	Yes	Yes	Yes	Yes	Yes	Yes	Yes	Yes	Yes	Yes	All use the language	All use the language	All use the language	All use the language	All use the language	All use the language
2024-01-01 09:16:40	Real data capture	South East	Prof. Greg Obiamalu & Prof. Ogbonna Anyanwu	Ebonyi	Dr Jeremiah Nwankwegu	Ezza South	Onueke	6.17887	8.04183	Goodluck Chigbo Nwode	EBONYI STATE UNIVERSITY, ABAKALIKI	NWODEGOODLUCK@GMAIL.COM	EZZA		EZZA	EZZA	MRS OMAKA	25 - 34 years	2023-12-30	House 5	8	Yes	Yes	Yes	Yes	2	5	4	2	4	3	2	Yes	Yes	Yes	Yes	Yes	Yes	Yes	Yes	Yes	Yes	Yes	All use the language	All use the language	All use the language	All use the language	All use the language	All use the language
2024-01-01 08:31:08	Real data capture	South East	Prof. Greg Obiamalu & Prof. Ogbonna Anyanwu	Ebonyi	Dr Jeremiah Nwankwegu	Ikwo	Onuebonyi-Echara	6.11903	8.16597	Goodluck Chigbo Nwode	Nwanchor Micheal	nwodegoodluck@gmail.com	Ikwo		Abina	Abina, Ugep	Micheal Nwanchor	35 - 44 years	2004-01-01	House 5	7	Yes	Yes	Yes	Yes	1	6	4	2	2	2	2	Yes	Yes	Yes	Yes	Yes	Yes	Yes	Yes	Yes	Yes	No	All use the language	All use the language	All use the language	All use the language	All use the language	All use the language
2024-01-01 08:50:07	Real data capture	South East	Prof. Greg Obiamalu & Prof. Ogbonna Anyanwu	Ebonyi	Dr Jeremiah Nwankwegu	Ishielu	Ezillo	6.41854	7.82731	Goodluck Chigbo Nwode	EBONYI STATE UNIVERSITY, ABAKALIKI	nwodegoodluck@gmail.com	Ezillo		Ezillo	Kori	MR ODO AMAECHI	45 - 54 years	2023-12-07	House 5	6	Yes	Yes	Not Applicable	Yes	2	8	3	2	5	3	2	Not Applicable	Yes	Not Applicable	Yes	Not Applicable	Yes	Yes	No	No	No	No	Children use the language	Children use the language	Children use the language	Children use the language	Children use the language	Children use the language
2023-12-13 13:23:33	Real data capture	South East	Prof. Greg Obiamalu & Prof. Ogbonna Anyanwu	Ebonyi	Dr Jeremiah Nwankwegu	Izzi	Iboko	6.41102	8.22465	Clinton Idike	Goshen city house Abakaliki	Clintonchukwuebuka96@gmail.com	Izzi	639-3	Izhi	English or Igbo	Mr. Emmanuel Mbam	45 - 54 years	2023-12-10	House 1	12	Yes	Yes	Yes	Yes	1	4	4	1	4	4	1	Yes	Yes	Yes	Yes	Yes	Yes	Yes	Yes	Yes	Yes	Yes	All use the language	All use the language	All use the language	Parent(s) use the language	All use the language	All use the language
2024-01-09 14:32:29	Real data capture	South East	Prof. Greg Obiamalu & Prof. Ogbonna Anyanwu	Ebonyi	Dr Jeremiah Nwankwegu	Izzi	Iboko	6.41102	8.22465	Clinton Idike	Goshen City house,abakaliki.	clintonchukwuebuka96@gmail.com	Izzi	639-3	Izhi	Igbo or English	Nwelom John	25 - 34 years	2024-01-07	House 2	10	Yes	Yes	Yes	Yes	0	5	3	2	5	3	5	Yes	Yes	Yes	Not Applicable	Not Applicable	Not Applicable	Yes	Yes	Yes	Yes	Yes	All use the language	All use the language	All use the language	All use the language	All use the language	All use the language
2024-01-09 15:14:33	Real data capture	South East	Prof. Greg Obiamalu & Prof. Ogbonna Anyanwu	Ebonyi	Dr Jeremiah Nwankwegu	Izzi	Iboko	6.41102	8.22465	Clinton Idike	Goshen City house, abakaliki.	clintonchukwuebuka96@gmail.com	Izzi	639-3	Izhi	English and Igbo	Nwelom John	25 - 34 years	2024-01-07	House 3	9	Yes	Yes	Yes	Yes	0	5	2	3	5	2	3	Yes	Yes	Yes	Not Applicable	Not Applicable	Not Applicable	Yes	Yes	I don't know	Yes	I don't know	All use the language	All use the language	All use the language	All use the language	All use the language	All use the language
2024-01-16 22:01:25	Real data capture	South East	Prof. Greg Obiamalu & Prof. Ogbonna Anyanwu	Ebonyi	Dr Jeremiah Nwankwegu	Izzi	Iboko	6.41102	8.22465	Clinton Idike	Goshen City house, Abakaliki.	clintonchukwuebuka96@gmail.com	Izzi	639-3	Izhi	Igbo and English	Fredrick idike	45 - 54 years	2024-01-16	House 4	10	Yes	Yes	Yes	Yes	1	1	1	5	1	1	5	Yes	Yes	Yes	Yes	Yes	Yes	Yes	Yes	No	I don't know	Yes	All use the language	All use the language	All use the language	All use the language	All use the language	All use the language
2024-01-16 23:02:14	Real data capture	South East	Prof. Greg Obiamalu & Prof. Ogbonna Anyanwu	Ebonyi	Dr Jeremiah Nwankwegu	Izzi	Iboko	6.41102	8.22465	Clinton Idike	Goshen City, Abakaliki.	clintonchukwuebuka96@gmail.com	Izzi	639-3	Izhi	Igbo and English	Sunday nwambam	45 - 54 years	2024-01-16	House 5	9	Yes	Yes	Yes	Yes	0	2	4	1	2	4	1	Yes	Yes	Yes	Not Applicable	Not Applicable	Not Applicable	Yes	Yes	Yes	Yes	Yes	All use the language	All use the language	All use the language	All use the language	All use the language	All use the language
2023-11-22 07:41:12	Real data capture	South East	Prof. Greg Obiamalu & Prof. Ogbonna Anyanwu	Enugu	Mr. Kevin Egbo	Aninri	Ndeaboh	6.03231	7.57777	Kevin Egbo	University of Uyo Dept of Linguistics	kevinegbo90@gmail.com	Ndeabo Igbo language.		Central Igbo	Igbo	Nwafor Benjamin Ajuluchukwu	35 - 44 years	2023-11-22	House 1	6	Yes	Yes	Yes	Yes	1	3	3	2	3	3	2	Yes	Yes	Yes	Yes	Yes	Yes	Yes	No	No	No	No	All use the language	All use the language	All use the language	All use the language	All use the language	All use the language
2023-11-22 08:12:05	Real data capture	South East	Prof. Greg Obiamalu & Prof. Ogbonna Anyanwu	Enugu	Mr. Kevin Egbo	Aninri	Ndeaboh	6.03288	7.57568	Kevin Egbo	Dept. Of Linguistics UNIUYO	kevinegbo90@gmail.com	Ndeabo Igbo		Central Igbo	Igbo language and pidgen	Benjamin Ajuluchukwu	35 - 44 years	2023-11-22	House 2	6	Yes	Yes	Yes	Yes	0	0	4	4	0	4	4	Yes	Yes	Yes	Yes	Not Applicable	Not Applicable	Yes	No	No	No	No	All use the language	All use the language	All use the language	All use the language	All use the language	All use the language
2023-11-22 08:43:01	Real data capture	South East	Prof. Greg Obiamalu & Prof. Ogbonna Anyanwu	Enugu	Mr. Kevin Egbo	Aninri	Ndeaboh	6.03325	7.57621	Kevin Egbo	Dept of Linguistics UNIUYO	kevinegbo90@gmail.com	Ndeabo Igbo		Central IGBO	Nigerian pidgen	Ajuluchukwu Benjamin	35 - 44 years	2023-11-22	House 3	5	Yes	Yes	Yes	Yes	0	2	2	2	4	2	2	Yes	Yes	Yes	Not Applicable	Not Applicable	Not Applicable	Yes	No	No	No	No	All use the language	All use the language	All use the language	All use the language	All use the language	All use the language
2023-11-22 13:44:17	Real data capture	South East	Prof. Greg Obiamalu & Prof. Ogbonna Anyanwu	Enugu	Mr. Kevin Egbo	Aninri	Ndeaboh	6.03277	7.57536	Kevin Egbo	Dept of Linguistics UNIUYO	kevinegbo90@gmail.com	Ndeabo Igbo		Central Igbo	Nigerian pidgen	Ajuluchukwu Benjamin	35 - 44 years	2023-11-22	House 4	7	Yes	Yes	Yes	Yes	0	3	2	2	3	2	2	Yes	Yes	Yes	Not Applicable	Not Applicable	Not Applicable	Yes	No	No	No	No	All use the language	All use the language	All use the language	All use the language	All use the language	All use the language
2023-11-22 14:09:02	Real data capture	South East	Prof. Greg Obiamalu & Prof. Ogbonna Anyanwu	Enugu	Mr. Kevin Egbo	Aninri	Ndeaboh	6.03184	7.57306	Kevin Egbo	Department of Linguistics UNIUYO	kevinegbo90@gmail.com	Ndeabo Igbo		Nigerian pidgen	Central Igbo	Benjamin Ajuluchukwu	35 - 44 years	2023-11-22	House 5	4	No	Yes	Not Applicable	Yes	0	2	1	3	2	1	3	Yes	Yes	Yes	Not Applicable	Not Applicable	Not Applicable	Yes	No	No	No	No	All use the language	All use the language	All use the language	All use the language	All use the language	All use the language
2023-11-23 03:18:40	Real data capture	South East	Prof. Greg Obiamalu & Prof. Ogbonna Anyanwu	Enugu	Mr. Kevin Egbo	Awgu	Awgu	6.08303	7.47419	Kevin Egbo	Dept of Linguistics UNIUYO	kevinegbo90@gmail.com	Awgu Igbo		English, Nigerian pidgen.	Central Igbo	Nnadi Nichodemus	45 - 54 years	2023-11-23	House 1	5	Yes	Yes	Yes	Yes	0	1	2	1	1	2	1	Yes	Yes	Yes	Not Applicable	Not Applicable	Not Applicable	Yes	No	No	No	No	All use the language	All use the language	All use the language	All use the language	All use the language	All use the language
2023-11-23 03:49:01	Real data capture	South East	Prof. Greg Obiamalu & Prof. Ogbonna Anyanwu	Enugu	Mr. Kevin Egbo	Awgu	Awgu	6.08448	7.47551	Kevin Egbo	Dept of Linguistics UNIUYO	kevinegbo90@gmail.com	Awgu Igbo		English, Nigerian pidgen	Central Igbo	Nnadi Nichodemus	45 - 54 years	2023-11-23	House 2	7	Yes	Yes	Yes	Yes	1	3	1	2	3	1	2	Yes	Yes	Yes	Yes	Yes	Yes	Yes	No	No	No	No	All use the language	All use the language	All use the language	All use the language	All use the language	All use the language
2023-11-23 04:07:52	Real data capture	South East	Prof. Greg Obiamalu & Prof. Ogbonna Anyanwu	Enugu	Mr. Kevin Egbo	Awgu	Awgu	6.08301	7.47562	Kevin Egbo	Dept of Linguistics UNIUYO	kevinegbo90@gmail.com	Awgu Igbo		Nigerian pidgen, English	Central Igbo	Nnadi Nichodemus	45 - 54 years	2023-11-23	House 3	6	Yes	Yes	Yes	Yes	0	1	3	0	1	3	0	Yes	Yes	Yes	Not Applicable	Not Applicable	Not Applicable	Yes	No	No	No	No	All use the language	All use the language	All use the language	All use the language	All use the language	All use the language
2023-11-23 07:35:59	Real data capture	South East	Prof. Greg Obiamalu & Prof. Ogbonna Anyanwu	Enugu	Mr. Kevin Egbo	Awgu	Awgu	6.08303	7.47541	Kevin Egbo	Dept of Linguistics UNIUYO	kevinegbo90@gmail.com	Awgu Igbo		English, Nigerian pidgen	Central Igbo	Nnadi Nichodemus	45 - 54 years	2023-11-23	House 4	4	Yes	Yes	Yes	Yes	0	1	1	1	1	1	1	Yes	Yes	Yes	No	No	No	Yes	No	No	No	No	All use the language	All use the language	All use the language	All use the language	All use the language	All use the language
2023-11-23 08:04:25	Real data capture	South East	Prof. Greg Obiamalu & Prof. Ogbonna Anyanwu	Enugu	Mr. Kevin Egbo	Awgu	Awgu	6.08475	7.47604	Kevin Egbo	Dept of Linguistics UNIUYO	kevinegbo90@gmail.com	Awgu Igbo		English, Nigerian pidgen.	Central Igbo	Nnadi Nichodemus	45 - 54 years	2023-11-23	House 5	8	Yes	Yes	Yes	No	0	2	4	3	2	4	3	No	Yes	No	Not Applicable	Not Applicable	Not Applicable	Yes	No	No	No	No	All use the language	All use the language	All use the language	All use the language	All use the language	All use the language
2023-12-04 01:25:49	Real data capture	South East	Prof. Greg Obiamalu & Prof. Ogbonna Anyanwu	Enugu	Mr. Kevin Egbo	Enugu East	Nkwo-Nike	6.51591	7.70478	Kevin Egbo	Dept of Linguistics UNIUYO	kevinegbo90@gmail.com	Nike Igbo		Igbo	Nigerian pidgen, English language	Nnenna Uguoko	35 - 44 years	2023-12-02	House 1	6	Yes	Yes	Yes	No	0	2	1	2	4	2	2	Yes	Yes	Yes	Not Applicable	Not Applicable	Not Applicable	Yes	No	No	No	No	All use the language	All use the language	All use the language	All use the language	All use the language	All use the language
2023-12-04 01:38:30	Real data capture	South East	Prof. Greg Obiamalu & Prof. Ogbonna Anyanwu	Enugu	Mr. Kevin Egbo	Enugu East	Nkwo-Nike	6.51623	7.51226	Kevin Egbo	Dept of Linguistics UNIUYO	kevinegbo90@gmail.com	Nike Igbo		Igbo	Nigerian pidgen, English language	Nnenna Uguoko	35 - 44 years	2023-12-02	House 2	5	Yes	Yes	Yes	Yes	0	2	1	2	2	1	2	Yes	Yes	Yes	Not Applicable	Not Applicable	Not Applicable	Yes	No	No	No	No	All use the language	All use the language	All use the language	All use the language	All use the language	All use the language
2023-12-04 02:28:34	Real data capture	South East	Prof. Greg Obiamalu & Prof. Ogbonna Anyanwu	Enugu	Mr. Kevin Egbo	Enugu East	Nkwo-Nike	6.51649	7.51173	Kevin Egbo	Dept of Linguistics UNIUYO	kevinegbo90@gmail.com	Nike Igbo		Igbo	Nigerian pidgen, English language	Nnenna Uguoko	35 - 44 years	2023-12-02	House 3	7	Yes	Yes	Yes	Yes	0	3	2	3	3	2	3	Yes	Yes	Yes	Not Applicable	Not Applicable	Not Applicable	Yes	No	No	No	No	All use the language	All use the language	All use the language	All use the language	All use the language	All use the language
2023-12-04 03:09:15	Real data capture	South East	Prof. Greg Obiamalu & Prof. Ogbonna Anyanwu	Enugu	Mr. Kevin Egbo	Enugu East	Nkwo-Nike	6.51747	7.51158	Kevin Egbo	Dept of Linguistics UNIUYO	kevinegbo90@gmail.com	Nike Igbo		Igbo	Nigerian pidgen, English language	Nnenna Uguoko	35 - 44 years	2023-12-02	House 4	8	Yes	Yes	Yes	Yes	1	2	2	3	2	2	3	Yes	Yes	Yes	Yes	Yes	Yes	Yes	No	No	No	No	All use the language	All use the language	All use the language	All use the language	All use the language	All use the language
2023-12-04 03:23:51	Real data capture	South East	Prof. Greg Obiamalu & Prof. Ogbonna Anyanwu	Enugu	Mr. Kevin Egbo	Enugu East	Nkwo-Nike	6.51689	7.51269	Kevin Egbo	Dept of Linguistics UNIUYO	kevinegbo90@gmail.com	Nike Igbo		Igbo	Nigerian pidgen, English language.	Nnenna Uguoko	35 - 44 years	2023-12-02	House 5	4	Yes	Yes	Yes	Yes	0	1	1	2	1	1	2	Yes	Yes	Yes	Not Applicable	Not Applicable	Not Applicable	Yes	No	No	No	No	All use the language	All use the language	All use the language	All use the language	All use the language	All use the language
2023-11-28 19:39:09	Real data capture	South East	Prof. Greg Obiamalu & Prof. Ogbonna Anyanwu	Enugu	Mr. Kevin Egbo	Enugu North	Enugu	6.44013	7.48909	Kevin Egbo	Dept of Linguistics UNIUYO	kevinegbo90@gmail.com	Enugu Igbo		Central Igbo	Nigerian pidgen English	Onoh John Onyekachi	45 - 54 years	2023-11-28	House 1	4	Yes	Yes	Yes	Yes	0	1	1	1	1	1	1	Yes	Yes	Yes	Not Applicable	Not Applicable	Not Applicable	Yes	No	No	No	No	All use the language	All use the language	All use the language	All use the language	All use the language	All use the language
2023-11-28 20:05:42	Real data capture	South East	Prof. Greg Obiamalu & Prof. Ogbonna Anyanwu	Enugu	Mr. Kevin Egbo	Enugu North	Enugu	6.44197	7.48723	Kevin Egbo	Dept of Linguistics UNIUYO k	kevinegbo90@gmail.com	Enugu Igbo		Central Igbo	Nigerian pidgen, English	Onoh John Onyekachi	45 - 54 years	2023-11-28	House 2	5	Yes	Yes	Yes	Yes	0	2	1	1	2	1	1	Yes	Yes	Yes	Not Applicable	Not Applicable	Not Applicable	Yes	I don't know	No	No	No	Parent(s) use the language	All use the language	All use the language	Parent(s) use the language	Parent(s) use the language	All use the language
2023-11-28 20:23:00	Real data capture	South East	Prof. Greg Obiamalu & Prof. Ogbonna Anyanwu	Enugu	Mr. Kevin Egbo	Enugu North	Enugu	6.44229	7.4848	Kevin Egbo	Dept of Linguistics UNIUYO	kevinegbo90@gmail.com	Enugu Igbo		Central Igbo	English, Nigerian pidgen.	Onoh John Onyekachi	45 - 54 years	2023-11-28	House 3	6	Yes	Yes	Yes	Yes	1	2	1	1	2	1	1	Yes	Yes	Yes	Yes	Yes	Yes	Yes	I don't know	No	No	No	Parent(s) use the language	All use the language	Parent(s) use the language	All use the language	Parent(s) use the language	All use the language
2023-11-28 20:42:37	Real data capture	South East	Prof. Greg Obiamalu & Prof. Ogbonna Anyanwu	Enugu	Mr. Kevin Egbo	Enugu North	Enugu	6.44284	6.44284	Kevin Egbo	Dept of Linguistics UNIUYO	kevinegbo90@gmail.com	Enugu Igbo		Central Igbo	Nigerian pidgen, English	Onoh John Onyekachi	45 - 54 years	2023-11-28	House 4	6	Yes	Yes	Yes	Yes	0	2	2	4	0	0	0	No	No	No	Not Applicable	Not Applicable	Not Applicable	No	I don't know	I don't know	No	No	Parent(s) use the language	Parent(s) use the language	Parent(s) use the language	Parent(s) use the language	Parent(s) use the language	Parent(s) use the language
2023-11-28 21:01:36	Real data capture	South East	Prof. Greg Obiamalu & Prof. Ogbonna Anyanwu	Enugu	Mr. Kevin Egbo	Enugu North	Enugu	6.44284	7.48457	Kevin Egbo	Dept of Linguistics UNIUYO	kevinegbo90@gmail.com	Enugu Igbo		Central Igbo	Nigerian pidgen, English language.	Onoh John Onyekachi	45 - 54 years	2023-11-28	House 5	5	Yes	Yes	Yes	Yes	0	1	2	2	1	2	1	Yes	Yes	No	Not Applicable	Not Applicable	Not Applicable	Yes	I don't know	I don't know	No	I don't know	Parent(s) use the language	Parent(s) use the language	Parent(s) use the language	All use the language	Parent(s) use the language	All use the language
2023-11-28 01:17:41	Real data capture	South East	Prof. Greg Obiamalu & Prof. Ogbonna Anyanwu	Enugu	Mr. Kevin Egbo	Enugu South	Uwani	6.42636	7.49309	Kevin Egbo	Dept of Linguistics UNIUYO	kevinegbo90@gmail.com	Enugu Igbo		Nigerian pidgen, English	Central Igbo	Munach Ndubuisi	18 - 24 years	2023-11-28	House 1	4	Yes	Yes	Yes	Yes	0	1	1	2	1	1	2	Yes	Yes	Yes	Not Applicable	Not Applicable	Not Applicable	Yes	No	No	No	No	All use the language	All use the language	All use the language	All use the language	All use the language	All use the language
2023-11-28 01:39:49	Real data capture	South East	Prof. Greg Obiamalu & Prof. Ogbonna Anyanwu	Enugu	Mr. Kevin Egbo	Enugu South	Uwani	6.42635	7.49295	Kevin Egbo	Dept of Linguistics UNIUYO	kevinegbo90@gmail.com	Wawa Igbo		Nigerian pidgen, English	Central Igbo	Munach Ndubuisi	18 - 24 years	2023-11-28	House 2	7	Yes	Yes	Yes	Yes	1	2	1	1	2	1	1	Yes	Yes	Yes	Yes	Yes	Yes	Yes	No	No	No	No	All use the language	All use the language	All use the language	All use the language	All use the language	All use the language
2023-11-28 03:08:45	Real data capture	South East	Prof. Greg Obiamalu & Prof. Ogbonna Anyanwu	Enugu	Mr. Kevin Egbo	Enugu South	Uwani	6.42626	7.4929	Kevin Egbo	Dept of Linguistics UNIUYO	kevinegbo90@gmail.com	Wawa Igbo		Nigerian pidgen, English	Central Igbo	Munach Ndubuisi	18 - 24 years	2023-11-28	House 3	6	Yes	Yes	Yes	Not Applicable	0	3	1	2	3	1	2	Yes	Yes	Yes	Not Applicable	Not Applicable	Not Applicable	Yes	No	No	No	No	All use the language	All use the language	All use the language	All use the language	All use the language	All use the language
2023-11-28 05:15:46	Real data capture	South East	Prof. Greg Obiamalu & Prof. Ogbonna Anyanwu	Enugu	Mr. Kevin Egbo	Enugu South	Uwani	6.42574	7.49226	Kevin Egbo	Dept of Linguistics UNIUYO	kevinegbo90@gmail.com	Wawa Igbo		Wawa Igbo	Nigerian pidgen, English	Munach Ndubuisi	18 - 24 years	2023-11-28	House 3	7	Yes	Yes	Yes	Yes	1	1	3	2	1	3	2	Yes	Yes	Yes	Yes	Yes	Yes	Yes	No	No	No	No	All use the language	All use the language	All use the language	All use the language	All use the language	All use the language
2023-11-28 18:43:57	Real data capture	South East	Prof. Greg Obiamalu & Prof. Ogbonna Anyanwu	Enugu	Mr. Kevin Egbo	Enugu South	Uwani	6.42574	7.49226	Kevin Egbo	Dept of Linguistics UNIUYO	kevinegbo90@gmail.com	Wawa Igbo		Nigerian pidgen, English	Central Igbo	Munachi Ndubuisi	18 - 24 years	2023-11-28	House 4	5	Yes	Yes	Yes	Yes	0	1	2	1	1	2	1	Yes	Yes	Yes	Not Applicable	Not Applicable	Not Applicable	Yes	No	No	No	No	All use the language	All use the language	All use the language	All use the language	All use the language	All use the language
2023-11-28 19:05:12	Real data capture	South East	Prof. Greg Obiamalu & Prof. Ogbonna Anyanwu	Enugu	Mr. Kevin Egbo	Enugu South	Uwani	6.42559	7.49169	Kevin Egbo	Dept of Linguistics UNIUYO	kevinegbo90@gmail.com wawa	Wawa Igbo		Igbo	Central Igbo, pidgen English, English.	Munachi Ndubuisi	18 - 24 years	2023-11-28	House 5	5	Yes	Yes	Yes	No	0	3	0	1	3	0	1	No	Yes	No	Not Applicable	Not Applicable	Not Applicable	Yes	No	No	No	No	All use the language	All use the language	All use the language	All use the language	All use the language	All use the language
2023-11-24 19:50:38	Real data capture	South East	Prof. Greg Obiamalu & Prof. Ogbonna Anyanwu	Enugu	Mr. Kevin Egbo	Ezeagu	Aguobu-Owo	6.38423	7.29081	Kevin Egbo	Department of Linguistics UNIUYO	kevinegbo90@gmail.com	Aguobu Owa Igbo		Nigerian pidgen, English	Central Igbo	Ozokolo Chukwuka	65 and above	2023-11-24	House 1	10	Yes	Yes	Yes	Yes	0	5	3	4	5	3	3	Yes	Yes	Yes	Not Applicable	Not Applicable	Not Applicable	Yes	No	No	No	No	All use the language	All use the language	All use the language	All use the language	All use the language	All use the language
2023-11-24 20:17:25	Real data capture	South East	Prof. Greg Obiamalu & Prof. Ogbonna Anyanwu	Enugu	Mr. Kevin Egbo	Ezeagu	Aguobu-Owo	6.38411	7.28957	Kevin Egbo	Dept of Linguistics UNIUYO	kevinegbo90@gmail.com	Aguobu Owo IGBO		Nigerian pidgen, English	Central Igbo	Ozokolo Chukwuka	65 and above	2023-11-24	House 2	8	Yes	Yes	Yes	Yes	2	1	3	3	1	3	3	Yes	Yes	Yes	Yes	Yes	Yes	Yes	No	No	No	No	All use the language	All use the language	All use the language	All use the language	All use the language	All use the language
2023-11-24 20:37:38	Real data capture	South East	Prof. Greg Obiamalu & Prof. Ogbonna Anyanwu	Enugu	Mr. Kevin Egbo	Ezeagu	Aguobu-Owo	6.38379	6.38379	Kevin Egbo	Dept of Linguistics UNIUYO	kevinegbo90@gmail.com	Aguobu Owo IGBO		Nigerian pidgen, English	Central Igbo	Ozokolo Chukwuka	35 - 44 years	2023-11-24	House 3	4	Yes	Yes	Yes	Yes	0	0	2	2	0	2	2	Yes	Yes	Yes	Not Applicable	Not Applicable	Not Applicable	Yes	No	No	No	No	All use the language	All use the language	All use the language	All use the language	All use the language	All use the language
2023-11-24 20:56:37	Real data capture	South East	Prof. Greg Obiamalu & Prof. Ogbonna Anyanwu	Enugu	Mr. Kevin Egbo	Ezeagu	Aguobu-Owo	6.38386	7.28915	Kevin Egbo	Dept of Linguistics UNIUYO	kevinegbo90@gmail.com	Aguobu Owo IGBO		English, Nigerian pidgen	Central Igbo	Ozokolo Chukwuka	45 - 54 years	2023-11-24	House 4	9	Yes	Yes	Yes	Yes	1	2	4	4	2	4	4	Yes	Yes	Yes	Yes	Yes	Yes	Yes	No	No	No	No	All use the language	All use the language	All use the language	All use the language	All use the language	All use the language
2023-11-24 22:37:58	Real data capture	South East	Prof. Greg Obiamalu & Prof. Ogbonna Anyanwu	Enugu	Mr. Kevin Egbo	Ezeagu	Aguobu-Owo	6.38404	7.28965	Kevin Egbo	Dept of Linguistics UNIUYO	kevinegbo90@gmail.com	Aguobu Owo IGBO		English, Nigerian pidgen	Central Igbo	Ozokolo Chukwuka	55 - 64 years	2023-11-24	House 5	5	Yes	Yes	Yes	Yes	0	3	0	0	3	0	0	Yes	Yes	Yes	Not Applicable	Not Applicable	Not Applicable	Yes	No	No	No	No	All use the language	All use the language	All use the language	All use the language	All use the language	All use the language
2023-11-30 19:16:54	Real data capture	South East	Prof. Greg Obiamalu & Prof. Ogbonna Anyanwu	Enugu	Mr. Kevin Egbo	Igbo-Etiti	Ogbede	6.67195	7.37141	Kevin Egbo	Dept of Linguistics	kevinegbo90@gmail.com	Nsukka Igbo		Central Igbo	Nigerian pidgen, English language.	Aleke Chiebonam	35 - 44 years	2023-11-29	House 1	5	Yes	Yes	Yes	Yes	0	3	0	2	3	0	2	Yes	Yes	Yes	Not Applicable	Not Applicable	Not Applicable	Yes	No	No	No	No	All use the language	All use the language	All use the language	All use the language	Parent(s) use the language	All use the language
2023-12-05 08:54:04	Real data capture	South East	Prof. Greg Obiamalu & Prof. Ogbonna Anyanwu	Enugu	Mr. Kevin Egbo	Igbo-Eze North	Enugu Ezike	6.98459	7.45754	Kevin Egbo	Dept of Linguistics UNIUYO	kevinegbo90@gmail.com	Nsukka Igbo		Igbo	Nigerian pidgen, English language	Oliver Nweze	45 - 54 years	2023-12-05	House 1	5	Yes	Yes	Yes	Yes	0	2	1	3	2	1	2	Yes	Yes	Yes	Not Applicable	Not Applicable	Not Applicable	Not Applicable	No	No	No	No	All use the language	All use the language	All use the language	All use the language	All use the language	All use the language
2023-12-05 09:07:47	Real data capture	South East	Prof. Greg Obiamalu & Prof. Ogbonna Anyanwu	Enugu	Mr. Kevin Egbo	Igbo-Eze North	Enugu Ezike	6.98465	7.45769	Kevin Egbo	Dept of Linguistics UNIUYO	kevinegbo90@gmail.com	Nsukka Igbo		Igbo language	English language	Oliver Nweze	45 - 54 years	2023-12-05	House 2	7	Yes	Yes	Yes	Yes	1	1	3	2	1	3	2	Yes	Yes	Yes	Yes	Yes	Yes	Yes	No	No	No	No	All use the language	All use the language	All use the language	All use the language	All use the language	All use the language
2023-12-05 09:27:00	Real data capture	South East	Prof. Greg Obiamalu & Prof. Ogbonna Anyanwu	Enugu	Mr. Kevin Egbo	Igbo-Eze North	Enugu Ezike	6.9852	7.45769	Kevin Egbo	Dept of Linguistics UNIUYO	kevinegbo90@gmail.com	Nsukka Igbo		Igbo	English Nigerian	Oliver Nweze	45 - 54 years	2023-12-05	House 3	4	Yes	Yes	Yes	Yes	0	0	2	2	0	2	2	Yes	Yes	Yes	Not Applicable	Not Applicable	Not Applicable	Yes	I don't know	No	No	No	All use the language	All use the language	All use the language	All use the language	All use the language	All use the language
2023-12-06 01:18:59	Real data capture	South East	Prof. Greg Obiamalu & Prof. Ogbonna Anyanwu	Enugu	Mr. Kevin Egbo	Igbo-Eze North	Enugu Ezike	6.98453	7.45752	Kevin Egbo	Dept of Linguistics UNIUYO	kevinegbo90@gmail.com	Nsukka Igbo		Igbo	Nigerian pidgen, English language	Oliver Nweze	45 - 54 years	2023-12-06	House 4	8	Yes	Yes	Yes	Yes	2	3	1	4	3	1	2	Yes	Yes	Yes	Yes	Yes	Yes	Yes	No	No	No	No	All use the language	All use the language	All use the language	All use the language	All use the language	All use the language
2023-12-06 01:40:50	Real data capture	South East	Prof. Greg Obiamalu & Prof. Ogbonna Anyanwu	Enugu	Mr. Kevin Egbo	Igbo-Eze North	Enugu Ezike	6.98453	7.45752	Kevin Egbo	Dept of Linguistics UNIUYO	kevinegbo90@gmail.com	Nsukka Igbo		Central Igbo	Nigerian pidgen, English	Oliver Nweze	45 - 54 years	2023-12-06	House 5	5	Yes	Yes	Yes	Yes	0	3	0	3	3	0	3	Yes	Yes	Yes	Not Applicable	Not Applicable	Not Applicable	Yes	No	No	No	No	All use the language	All use the language	All use the language	All use the language	All use the language	All use the language
2023-12-04 07:37:53	Real data capture	South East	Prof. Greg Obiamalu & Prof. Ogbonna Anyanwu	Enugu	Mr. Kevin Egbo	Igbo-Eze South	Ibagwa-Aka	6.92599	7.40329	Kevin Egbo	Dept of Linguistics UNIUYO	kevinegbo90@gmail.com	Nsukka Igbo		Igbo	English language	Oliver Nweze	45 - 54 years	2023-12-03	House 1	8	Yes	Yes	Yes	Yes	0	4	2	4	6	2	4	Yes	Yes	Yes	Not Applicable	Not Applicable	Not Applicable	Yes	No	No	No	No	All use the language	All use the language	All use the language	All use the language	All use the language	All use the language
2023-12-04 07:53:26	Real data capture	South East	Prof. Greg Obiamalu & Prof. Ogbonna Anyanwu	Enugu	Mr. Kevin Egbo	Igbo-Eze South	Ibagwa-Aka	6.92598	7.40272	Kevin Egbo	Dept of Linguistics UNIUYO	kevinegbo90@gmail.com	Nsukka Igbo		Igbo	English language	Oliver Nweze	45 - 54 years	2023-12-03	House 2	4	Yes	Yes	Yes	Yes	0	1	1	2	1	1	2	Yes	Yes	Yes	Not Applicable	Not Applicable	Not Applicable	Yes	No	No	No	No	All use the language	All use the language	All use the language	All use the language	All use the language	All use the language
2023-12-04 10:34:04	Real data capture	South East	Prof. Greg Obiamalu & Prof. Ogbonna Anyanwu	Enugu	Mr. Kevin Egbo	Igbo-Eze South	Ibagwa-Aka	6.92598	7.40269	Kevin Egbo	Dept of Linguistics UNIUYO	kevinegbo90@gmail.com	Nsukka Igbo		Igbo	Nigerian pidgen, English language	Oliver Nweze	45 - 54 years	2023-12-03	House 3	7	Yes	Yes	Yes	Yes	1	1	2	3	1	2	1	Yes	Yes	Yes	Yes	Yes	Yes	Yes	No	No	No	No	All use the language	All use the language	All use the language	All use the language	All use the language	All use the language
2023-12-04 10:52:27	Real data capture	South East	Prof. Greg Obiamalu & Prof. Ogbonna Anyanwu	Enugu	Mr. Kevin Egbo	Igbo-Eze South	Ibagwa-Aka	6.92428	7.4025	Kevin Egbo	Dept of Linguistics UNIUYO	kevinegbo90@gmail.com	Nsukka Igbo		Igbo	English language and Nigerian pidgen	Oliver Nweze	45 - 54 years	2023-12-03	House 4	5	Yes	Yes	Yes	Yes	0	3	0	0	3	0	0	Yes	Yes	Yes	Not Applicable	Not Applicable	Not Applicable	Yes	No	No	No	No	All use the language	All use the language	All use the language	All use the language	All use the language	All use the language
2023-12-04 11:28:36	Real data capture	South East	Prof. Greg Obiamalu & Prof. Ogbonna Anyanwu	Enugu	Mr. Kevin Egbo	Igbo-Eze South	Ibagwa-Aka	6.92367	7.40501	Kevin Egbo	Dept of Linguistics UNIUYO	kevinegbo90@gmail.com	Nsukka Igbo		Igbo	English language	Oliver Nweze	45 - 54 years	2023-12-03	House 5	6	Yes	Yes	Yes	Yes	0	1	3	3	1	3	3	Yes	Yes	Yes	Yes	Not Applicable	Not Applicable	Yes	No	No	No	No	All use the language	All use the language	All use the language	All use the language	All use the language	All use the language
2023-12-06 22:54:23	Real data capture	South East	Prof. Greg Obiamalu & Prof. Ogbonna Anyanwu	Enugu	Mr. Kevin Egbo	Igbo-Eze South	Ibagwa-Aka	6.92599	7.40329	Kevin Egbo	Dept of Linguistics UNIUYO	kevinegbo90@gmail.com	Nsukka Igbo		Central Igbo	Nigerian pidgen, English language	Omeje Uchenna	18 - 24 years	2023-12-07	House 1	5	Yes	Yes	Yes	Yes	0	2	1	3	2	1	2	Yes	Yes	Yes	Not Applicable	Not Applicable	Not Applicable	Not Applicable	No	No	No	No	All use the language	All use the language	All use the language	All use the language	All use the language	All use the language
2023-12-06 23:13:35	Real data capture	South East	Prof. Greg Obiamalu & Prof. Ogbonna Anyanwu	Enugu	Mr. Kevin Egbo	Igbo-Eze South	Ibagwa-Aka	6.92598	7.40272	Kevin Egbo	Dept of Linguistics UNIUYO	kevinegbo90@gmail.com	Nsukka Igbo		Igbo	English language	Omeje Uchenna	18 - 24 years	2023-12-07	House 2	7	Yes	Yes	Yes	Yes	0	3	2	3	3	2	3	Yes	Yes	Yes	Not Applicable	Not Applicable	Not Applicable	Yes	No	No	No	No	All use the language	All use the language	All use the language	All use the language	All use the language	All use the language
2023-12-07 00:11:18	Real data capture	South East	Prof. Greg Obiamalu & Prof. Ogbonna Anyanwu	Enugu	Mr. Kevin Egbo	Igbo-Eze South	Ibagwa-Aka	6.92598	6.92598	Kevin Egbo	Dept of Linguistics UNIUYO	kevinegbo90@gmail.com	Nsukka Igbo		Central Igbo	Nigerian pidgen, English language	Omeje Uchenna	18 - 24 years	2023-12-07	House 3	5	Yes	Yes	Yes	Yes	1	1	1	2	1	1	1	Yes	Yes	Yes	Yes	Yes	Yes	Yes	No	No	No	No	All use the language	All use the language	All use the language	All use the language	All use the language	All use the language
2023-12-07 15:51:24	Real data capture	South East	Prof. Greg Obiamalu & Prof. Ogbonna Anyanwu	Enugu	Mr. Kevin Egbo	Igbo-Eze South	Ibagwa-Aka	6.92428	7.4025	Kevin Egbo	Dept of Linguistics UNIUYO	kevinegbo90@gmail.com	Nsukka Igbo		Central Igbo	English language	Omeje Uchenna	18 - 24 years	2023-12-07	House 4	7	Yes	Yes	Yes	Yes	1	1	3	4	1	3	3	Yes	Yes	Yes	Yes	Yes	Yes	Yes	No	No	No	No	All use the language	All use the language	All use the language	All use the language	All use the language	All use the language
2023-12-07 16:03:14	Real data capture	South East	Prof. Greg Obiamalu & Prof. Ogbonna Anyanwu	Enugu	Mr. Kevin Egbo	Igbo-Eze South	Ibagwa-Aka	6.92367	7.40501	Kevin Egbo	Dept of Linguistics UNIUYO	kevinegbo90@gmail.com	Nsukka Igbo		Central Igbo	Nigerian pidgen, English language	Omeje Uchenna	18 - 24 years	2023-12-07	House 5	4	Yes	Yes	Yes	Yes	0	1	1	2	2	1	1	Yes	Yes	Yes	Not Applicable	Not Applicable	Not Applicable	Yes	No	No	No	No	All use the language	All use the language	All use the language	All use the language	All use the language	All use the language
2023-12-04 00:02:30	Real data capture	South East	Prof. Greg Obiamalu & Prof. Ogbonna Anyanwu	Enugu	Mr. Kevin Egbo	Isi-Uzo	Ikem	6.76939	7.70398	Kevin Egbo	Dept of Linguistics UNIUYO	kevinegbo90@gmail.com	Ikem Igbo		Igbo	Nigerian pidgen, English language	Uzu, Ugwu Eguru	45 - 54 years	2023-11-30	House 1	5	Yes	Yes	Yes	Yes	0	0	3	2	0	3	2	Yes	Yes	Yes	Not Applicable	Not Applicable	Not Applicable	Yes	No	No	No	No	All use the language	All use the language	All use the language	All use the language	All use the language	All use the language
2023-12-04 00:17:55	Real data capture	South East	Prof. Greg Obiamalu & Prof. Ogbonna Anyanwu	Enugu	Mr. Kevin Egbo	Isi-Uzo	Ikem	6.77002	7.70397	Kevin Egbo	Dept of Linguistics UNIUYO	kevinegbo90@gmail.com	Ikem Igbo		Igbo	Nigerian pidgen, English language	Uzu Ugwu Eguru	45 - 54 years	2023-11-30	House 2	6	Yes	Yes	Yes	Yes	0	1	3	2	1	3	2	Yes	Yes	Yes	Not Applicable	Not Applicable	Not Applicable	Not Applicable	No	No	No	No	All use the language	All use the language	All use the language	All use the language	All use the language	All use the language
2023-12-04 00:34:59	Real data capture	South East	Prof. Greg Obiamalu & Prof. Ogbonna Anyanwu	Enugu	Mr. Kevin Egbo	Isi-Uzo	Ikem	6.77016	7.70409	Kevin Egbo	Dept of Linguistics UNIUYO	kevinegbo90@gmail.com	Ikem Igbo		Igbo	Nigerian pidgen, English language	Uzu, Ugwu Eguru	35 - 44 years	2023-11-30	House 3	9	Yes	Yes	Yes	Yes	2	4	1	2	4	1	2	Yes	Yes	Yes	Yes	Yes	Yes	Yes	No	No	No	No	All use the language	All use the language	All use the language	All use the language	All use the language	All use the language
2023-12-04 00:53:13	Real data capture	South East	Prof. Greg Obiamalu & Prof. Ogbonna Anyanwu	Enugu	Mr. Kevin Egbo	Isi-Uzo	Ikem	6.7701	6.7701	Kevin Egbo	Dept of Linguistics UNIUYO	kevinegbo90@gmail.com	Ikem Igbo		Igbo	Nigerian pidgen, English language	Uzu Ugwu Eguru	45 - 54 years	2023-11-30	House 4	4	Yes	Yes	Yes	Yes	0	2	0	2	2	0	2	Yes	Yes	Yes	Yes	Not Applicable	Not Applicable	Yes	No	No	No	No	All use the language	All use the language	All use the language	All use the language	Parent(s) use the language	All use the language
2023-11-26 07:48:55	Real data capture	South East	Prof. Greg Obiamalu & Prof. Ogbonna Anyanwu	Enugu	Mr. Kevin Egbo	Nkani West	Agbani	6.31927	7.55739	Kevin Egbo	Dept of Linguistics UNIUYO	kevinegbo90@gmail.com	Agbani Igbo		Igbo	Nigerian pidgen, English	Nwobodo Chikwado Christian	35 - 44 years	2023-11-26	House 1	9	Yes	Yes	Yes	Yes	2	3	2	4	5	1	4	Yes	Yes	Yes	Yes	Yes	Yes	Yes	No	No	No	No	All use the language	All use the language	All use the language	All use the language	All use the language	All use the language
2023-11-26 08:20:01	Real data capture	South East	Prof. Greg Obiamalu & Prof. Ogbonna Anyanwu	Enugu	Mr. Kevin Egbo	Nkani West	Agbani	6.31953	7.55734	Kevin Egbo	Dept of Linguistics UNIUYO	kevinegbo90@gmail.com	Agbani Igbo		Igbo	English, Nigerian pidgen	Nwobodo Chikwado Christian	35 - 44 years	2023-11-26	House 2	6	Yes	Yes	Yes	Yes	0	3	1	4	3	1	4	Yes	Yes	Yes	Not Applicable	Not Applicable	Not Applicable	Not Applicable	No	No	No	No	All use the language	All use the language	All use the language	All use the language	All use the language	All use the language
2023-11-26 08:35:21	Real data capture	South East	Prof. Greg Obiamalu & Prof. Ogbonna Anyanwu	Enugu	Mr. Kevin Egbo	Nkani West	Agbani	6.31936	7.55725	Kevin Egbo	Dept of Linguistics UNIUYO	kevinegbo90@gmail.com	Agbani Igbo		Igbo	Nigerian pidgen, English	Nwobodo Chikwado Christian	35 - 44 years	2023-11-26	House 3	4	Yes	Yes	Yes	Yes	0	2	0	2	2	0	2	Yes	Yes	Yes	Not Applicable	Not Applicable	Not Applicable	Yes	No	No	No	No	All use the language	All use the language	All use the language	All use the language	All use the language	All use the language
2023-11-26 09:02:10	Real data capture	South East	Prof. Greg Obiamalu & Prof. Ogbonna Anyanwu	Enugu	Mr. Kevin Egbo	Nkani West	Agbani	6.31936	7.55725	Kevin Egbo	Dept of Linguistics UNIUYO	kevinegbo90@gmail.com	Agbani Igbo		Igbo	Nigerian pidgen, English	Nwobodo Chikwado Christian	55 - 64 years	2023-11-26	House 4	3	Yes	Yes	Yes	Yes	0	1	0	0	1	0	0	Yes	Yes	Yes	Not Applicable	Not Applicable	Not Applicable	Yes	No	No	No	No	All use the language	All use the language	All use the language	All use the language	All use the language	All use the language
2023-11-26 09:17:22	Real data capture	South East	Prof. Greg Obiamalu & Prof. Ogbonna Anyanwu	Enugu	Mr. Kevin Egbo	Nkani West	Agbani	6.31955	7.55719	Kevin Egbo	Dept of Linguistics UNIUYO	kevinegbo90@gmail.com	Agbani Igbo		Igbo	Nigerian pidgen, English	Nwobodo Chikwado Christian	45 - 54 years	2023-11-26	House 4	5	Yes	Yes	Yes	Yes	0	1	2	1	3	2	1	Yes	Yes	Yes	Not Applicable	Not Applicable	Not Applicable	Yes	No	No	No	No	All use the language	All use the language	All use the language	All use the language	All use the language	All use the language
2023-11-26 09:32:39	Real data capture	South East	Prof. Greg Obiamalu & Prof. Ogbonna Anyanwu	Enugu	Mr. Kevin Egbo	Nkani West	Agbani	6.31964	7.55707	Kevin Egbo	Dept of Linguistics UNIUYO	kevinegbo90@gmail.com	Agbani Igbo		Igbo	Nigerian pidgen, English	Nwobodo Chikwado Christian	25 - 34 years	2023-11-26	House 5	6	Yes	Yes	Yes	Yes	0	2	2	4	2	2	4	Yes	Yes	Yes	Not Applicable	Not Applicable	Not Applicable	Yes	No	No	No	No	All use the language	All use the language	All use the language	All use the language	All use the language	All use the language
2023-11-26 02:53:54	Real data capture	South East	Prof. Greg Obiamalu & Prof. Ogbonna Anyanwu	Enugu	Mr. Kevin Egbo	Nkanu East	Amaguunze	6.33821	7.66493	Kevin Egbo	Dept of Linguistics UNIUYO	kevinegbo90@gmail.com	Amagunze Igbo		Igbo	English, Nigerian pidgen	Nwani Ndubuisi Boniface	25 - 34 years	2023-11-26	House 1	5	Yes	Yes	Yes	Yes	0	2	1	3	2	1	3	Yes	Yes	Yes	Yes	Not Applicable	Not Applicable	Yes	No	No	No	No	All use the language	All use the language	All use the language	All use the language	All use the language	All use the language
2023-11-26 03:09:06	Real data capture	South East	Prof. Greg Obiamalu & Prof. Ogbonna Anyanwu	Enugu	Mr. Kevin Egbo	Nkanu East	Amaguunze	6.33851	7.66565	Kevin Egbo	Dept of Linguistics UNIUYO	kevinegbo90@gmail.com	Amagunze Igbo		English, Nigerian pidgen	Central Igbo	Nwani Ndubuisi Boniface	25 - 34 years	2023-11-26	House 2	8	Yes	Yes	Yes	Yes	1	3	2	2	1	1	2	Yes	Yes	No	Yes	No	Yes	Yes	No	No	No	No	All use the language	All use the language	All use the language	All use the language	All use the language	All use the language
2023-11-26 03:28:15	Real data capture	South East	Prof. Greg Obiamalu & Prof. Ogbonna Anyanwu	Enugu	Mr. Kevin Egbo	Nkanu East	Amaguunze	6.33879	7.66575	Kevin Egbo	Dept of Linguistics UNIUYO	kevinegbo90@gmail.com	Amagunze Igbo		Igbo	Nigerian pidgen, English	Nwani Ndubuisi Boniface	55 - 64 years	2023-11-26	House 3	4	Yes	Yes	Yes	Yes	0	1	1	0	1	1	0	Yes	Yes	Yes	Not Applicable	Not Applicable	Not Applicable	Yes	No	No	No	No	All use the language	All use the language	All use the language	All use the language	All use the language	All use the language
2023-11-26 03:41:48	Real data capture	South East	Prof. Greg Obiamalu & Prof. Ogbonna Anyanwu	Enugu	Mr. Kevin Egbo	Nkanu East	Amaguunze	6.33852	7.66531	Kevin Egbo	Dept of Linguistics UNIUYO	kevinegbo90@gmail.com	Amagunze Igbo		Igbo	Nigerian pidgen, English	Nwani Ndubuisi Boniface	45 - 54 years	2023-11-26	House 4	7	Yes	Yes	Yes	Yes	0	1	4	2	1	4	2	Yes	Yes	Yes	Not Applicable	Not Applicable	Not Applicable	Yes	No	No	No	No	All use the language	All use the language	All use the language	All use the language	All use the language	All use the language
2023-11-26 03:53:53	Real data capture	South East	Prof. Greg Obiamalu & Prof. Ogbonna Anyanwu	Enugu	Mr. Kevin Egbo	Nkanu East	Amaguunze	6.33863	7.66542	Kevin Egbo	Dept of Linguistics UNIUYO	kevinegbo90@gmail.com	Amagunze Igbo		Igbo	Nigerian pidgen, English	Nwani Ndubuisi Boniface	25 - 34 years	2023-11-26	House 5	4	Yes	Yes	Yes	Yes	0	0	2	2	0	2	2	Yes	Yes	Yes	No	No	No	Yes	No	No	No	No	All use the language	All use the language	All use the language	All use the language	All use the language	All use the language
2023-12-01 22:30:20	Real data capture	South East	Prof. Greg Obiamalu & Prof. Ogbonna Anyanwu	Enugu	Mr. Kevin Egbo	Nsukka	Nsukka	6.85899	7.39052	Kevin Egbo	Dept of Linguistics UNIUYO	kevinegbo90@gmail.com	Nsukka Igbo		Igbo language	Nigerian pidgen, English language	Attaugwu virginus	55 - 64 years	2023-11-01	House 1	10	Yes	Yes	Yes	Yes	1	3	4	4	3	4	4	Yes	Yes	Yes	Yes	Yes	Yes	Yes	No	No	No	No	All use the language	All use the language	All use the language	All use the language	All use the language	All use the language
2023-12-02 04:00:47	Real data capture	South East	Prof. Greg Obiamalu & Prof. Ogbonna Anyanwu	Enugu	Mr. Kevin Egbo	Nsukka	Nsukka	6.85885	7.39042	Kevin Egbo	Dept of Linguistics UNIUYO	kevinegbo90@gmail.com	Nsukka Igbo		Central Igbo	English language	Virginus Attaugwu	55 - 64 years	2023-12-01	House 2	8	Yes	Yes	Yes	Yes	1	3	2	3	3	2	3	Yes	Yes	Yes	Yes	Yes	Yes	Yes	No	No	No	No	All use the language	All use the language	All use the language	All use the language	All use the language	All use the language
2023-12-02 04:24:25	Real data capture	South East	Prof. Greg Obiamalu & Prof. Ogbonna Anyanwu	Enugu	Mr. Kevin Egbo	Nsukka	Nsukka	6.85867	7.39022	Kevin Egbo	Dept of Linguistics UNIUYO	kevinegbo90@gmail.com	Nsukka Igbo		Central Igbo	English language	Virginus Attaugwu	55 - 64 years	2023-12-01	House 3	4	Yes	Yes	Yes	Yes	0	2	0	2	2	0	2	Yes	Yes	Yes	Not Applicable	Not Applicable	Not Applicable	Yes	I don't know	No	No	No	All use the language	All use the language	All use the language	All use the language	All use the language	All use the language
2023-12-02 04:52:52	Real data capture	South East	Prof. Greg Obiamalu & Prof. Ogbonna Anyanwu	Enugu	Mr. Kevin Egbo	Nsukka	Nsukka	6.85787	7.39069	Kevin Egbo	Dept of Linguistics UNIUYO	kevinegbo90@gmail.com	Nsukka Igbo		Igbo	English language	Virginus Attaugwu	55 - 64 years	2023-12-01	House 4	7	Yes	Yes	Yes	Yes	0	4	1	3	3	1	3	Yes	Yes	Yes	Not Applicable	Not Applicable	Not Applicable	Yes	No	No	No	No	All use the language	All use the language	All use the language	All use the language	All use the language	All use the language
2023-12-02 05:21:04	Real data capture	South East	Prof. Greg Obiamalu & Prof. Ogbonna Anyanwu	Enugu	Mr. Kevin Egbo	Nsukka	Nsukka	6.85794	7.39101	Kevin Egbo	Dept of Linguistics	kevinegbo90@gmail.com	Nsukka Igbo		Igbo	English language	Virginus Attaugwu	55 - 64 years	2023-12-01	House 5	3	Yes	Yes	Yes	Yes	0	0	1	1	0	1	1	Yes	Yes	Yes	Not Applicable	Not Applicable	Not Applicable	Yes	No	No	No	No	All use the language	All use the language	All use the language	All use the language	All use the language	All use the language
2023-11-23 23:38:36	Real data capture	South East	Prof. Greg Obiamalu & Prof. Ogbonna Anyanwu	Enugu	Mr. Kevin Egbo	Oji River	Oji River	6.24147	7.27858	Kevin Egbo	Dept of Linguistics UNIUYO	kevinegbo90@gmail.com	Ojiriver Igbo		Nigerian pidgen, English	Central Igbo	Ugwu Elizabeth	45 - 54 years	2023-11-24	House 1	6	Yes	No	Yes	Yes	0	4	0	2	4	0	2	Yes	Yes	Yes	Not Applicable	Not Applicable	Not Applicable	Yes	No	No	No	No	All use the language	All use the language	All use the language	All use the language	All use the language	All use the language
2023-11-24 00:34:12	Real data capture	South East	Prof. Greg Obiamalu & Prof. Ogbonna Anyanwu	Enugu	Mr. Kevin Egbo	Oji River	Oji River	6.2412	7.2784	Kevin Egbo	Department of Linguistics UNIUYO	kevinegbo90@gmail.com	Ojiriver Igbo		English, Nigerian pidgen	Central Igbo	Ugwu Elizabeth	45 - 54 years	2023-11-24	House 2	5	Yes	Yes	Yes	Yes	1	1	1	2	1	1	2	Yes	Yes	Yes	Yes	Yes	Yes	Yes	No	No	No	No	All use the language	All use the language	All use the language	All use the language	All use the language	All use the language
2023-11-24 00:50:29	Real data capture	South East	Prof. Greg Obiamalu & Prof. Ogbonna Anyanwu	Enugu	Mr. Kevin Egbo	Oji River	Oji River	6.2415	7.27811	Kevin Egbo	Dept of Linguistics UNIUYO	kevinegbo90@gmail.com	Ojiriver Igbo		Nigerian pidgen, English.	Central Igbo	Ugwu Elizabeth	45 - 54 years	2023-11-24	House 3	3	Yes	Yes	Yes	Yes	0	0	1	1	0	1	1	Yes	Yes	Yes	Not Applicable	Not Applicable	Not Applicable	Yes	No	No	No	No	All use the language	All use the language	All use the language	All use the language	All use the language	All use the language
2023-11-24 01:09:28	Real data capture	South East	Prof. Greg Obiamalu & Prof. Ogbonna Anyanwu	Enugu	Mr. Kevin Egbo	Oji River	Oji River	6.24167	7.27819	Kevin Egbo	Department of Linguistics UNIUYO	kevinegbo90@gmail.com	Ojiriver Igbo		Nigerian pidgen, English	Central Igbo	Ugwu Elizabeth	45 - 54 years	2023-11-24	House 4	7	Yes	Yes	Yes	Yes	2	2	1	3	3	1	3	Yes	Yes	Yes	Yes	Yes	Yes	Yes	No	No	No	No	All use the language	All use the language	All use the language	All use the language	All use the language	All use the language
2023-11-24 01:27:55	Real data capture	South East	Prof. Greg Obiamalu & Prof. Ogbonna Anyanwu	Enugu	Mr. Kevin Egbo	Oji River	Oji River	6.24247	7.27772	Kevin Egbo	Dept of Linguistics UNIUYO	kevinegbo90@gmail.com	Ojiriver Igbo		Nigerian pidgen, English	Central Igbo	Ugwu Elizabeth	45 - 54 years	2023-11-24	House 5	4	Yes	Yes	Yes	Yes	0	0	2	2	0	2	2	Yes	Yes	Yes	Not Applicable	Not Applicable	Not Applicable	Yes	No	No	No	No	All use the language	All use the language	All use the language	All use the language	All use the language	All use the language
2023-12-01 17:11:00	Real data capture	South East	Prof. Greg Obiamalu & Prof. Ogbonna Anyanwu	Enugu	Mr. Kevin Egbo	Udenu	Obollo-Afor	6.89947	7.50241	Kevin Egbo	Dept of Linguistics UNIUYO	kevinegbo90@gmail.com	Nsukka Igbo		Central Igbo	Nigerian pidgen, Igbo	Onah Amuche	18 - 24 years	2023-11-30	House 1	7	Yes	Yes	Yes	Yes	1	1	3	2	1	3	2	Yes	Yes	Yes	Yes	Yes	Yes	Yes	No	No	No	No	Parent(s) use the language	All use the language	All use the language	All use the language	Parent(s) use the language	All use the language
2023-12-01 17:27:47	Real data capture	South East	Prof. Greg Obiamalu & Prof. Ogbonna Anyanwu	Enugu	Mr. Kevin Egbo	Udenu	Obollo-Afor	6.89956	7.50286	Kevin Egbo	Dept of Linguistics UNIUYO	kevinegbo90@gmail.com	Nsukka Igbo		Igbo	Nigerian pidgen, Igbo	Onah Amuche	18 - 24 years	2023-11-30	House 2	4	Yes	Yes	Yes	Yes	0	0	2	2	0	2	2	Yes	Yes	Yes	Not Applicable	Not Applicable	Not Applicable	Yes	No	No	No	No	All use the language	All use the language	All use the language	Parent(s) use the language	Parent(s) use the language	All use the language
2023-12-01 17:42:27	Real data capture	South East	Prof. Greg Obiamalu & Prof. Ogbonna Anyanwu	Enugu	Mr. Kevin Egbo	Udenu	Obollo-Afor	6.89926	7.5031	Kevin Egbo	Dept of Linguistics UNIUYO	kevinegbo90@gmail.com	Nsukka Igbo		Igbo	Nigerian pidgen, English language	Onah Amuche	18 - 24 years	2023-11-30	House 3	5	Yes	Yes	Yes	Yes	0	1	2	1	1	2	1	Yes	Yes	Yes	Not Applicable	Not Applicable	Not Applicable	Yes	No	No	No	No	All use the language	All use the language	All use the language	All use the language	Parent(s) use the language	All use the language
2023-12-01 17:58:57	Real data capture	South East	Prof. Greg Obiamalu & Prof. Ogbonna Anyanwu	Enugu	Mr. Kevin Egbo	Udenu	Obollo-Afor	6.90055	7.50253	Kevin Egbo	Dept of Linguistics UNIUYO	kevinegbo90@gmail.com	Nsukka Igbo		Central Igbo	Nigerian pidgen, English language	Onah Amuche	18 - 24 years	2023-11-30	House 4	6	Yes	Yes	Yes	Yes	0	4	0	2	4	0	2	Yes	Yes	Yes	Not Applicable	Not Applicable	Not Applicable	Yes	No	No	No	No	All use the language	All use the language	All use the language	All use the language	All use the language	All use the language
2023-12-01 18:15:39	Real data capture	South East	Prof. Greg Obiamalu & Prof. Ogbonna Anyanwu	Enugu	Mr. Kevin Egbo	Udenu	Obollo-Afor	6.901	7.50229	Kevin Egbo	Dept of Linguistics UNIUYO	kevinegbo90@gmail.com	Nsukka Igbo		Igbo	Nigerian pidgen, English	Onah Amuche	18 - 24 years	2023-11-30	House 5	8	Yes	Yes	Yes	Yes	2	3	1	0	3	1	0	Yes	Yes	Yes	Yes	Yes	Yes	Yes	No	No	No	No	All use the language	All use the language	All use the language	All use the language	All use the language	All use the language
2023-11-25 09:12:00	Real data capture	South East	Prof. Greg Obiamalu & Prof. Ogbonna Anyanwu	Enugu	Mr. Kevin Egbo	Udi	Udi	6.32411	7.3945	Kevin Egbo	Dept of Linguistics UNIUYO	kevinegbo90@gmail.com	Udi Igbo		Nigerian pidgen, English	Central Igbo	Nwafor Chikamso	25 - 34 years	2023-11-25	House 1	5	Yes	Yes	Yes	Yes	0	3	0	3	3	0	3	Yes	Yes	Yes	No	No	No	Yes	No	No	No	No	All use the language	All use the language	All use the language	All use the language	All use the language	All use the language
2023-11-25 09:28:02	Real data capture	South East	Prof. Greg Obiamalu & Prof. Ogbonna Anyanwu	Enugu	Mr. Kevin Egbo	Udi	Udi	6.32403	7.39658	Kevin Egbo	Dept of Linguistics UNIUYO	kevinegbo90@gmail.com	Udi Igbo		Udi Igbo	Nigerian pidgen, English	Nwafor Chikamso	35 - 44 years	2023-11-25	House 2	8	Yes	Yes	Yes	Yes	0	2	4	4	2	4	4	Yes	Yes	Yes	Not Applicable	Not Applicable	Not Applicable	Yes	No	No	No	No	All use the language	All use the language	All use the language	All use the language	All use the language	All use the language
2023-11-25 09:44:17	Real data capture	South East	Prof. Greg Obiamalu & Prof. Ogbonna Anyanwu	Enugu	Prof. Ogbonna Anyanwu	Udi	Udi	6.32443	7.39693	Kevin Egbo	Dept of Linguistics UNIUYO	kevinegbo90@gmail.com	Udi Igbo		Nigerian pidgen, English	Central Igbo	Nwafor Chikamso	45 - 54 years	2023-11-25	House 3	4	Yes	Yes	Yes	Yes	0	1	1	0	1	1	0	Yes	Yes	Yes	Not Applicable	Not Applicable	Not Applicable	Yes	No	No	No	No	All use the language	All use the language	All use the language	All use the language	All use the language	All use the language
2023-11-25 10:04:54	Real data capture	South West	Prof. Greg Obiamalu & Prof. Ogbonna Anyanwu	Enugu	Mr. Kevin Egbo	Udi	Udi	6.32465	7.3972	Kevin Egbo	Dept of Linguistics UNIUYO	kevinegbo90@gmail.com	Udi Igbo		Nigerian pidgen, English	Central Igbo	Nwafor Chikamso	55 - 64 years	2023-11-25	House 4	7	Yes	Yes	Yes	Yes	0	3	2	2	3	2	2	Yes	Yes	Yes	Not Applicable	Not Applicable	Not Applicable	Yes	No	No	No	I don't know	All use the language	All use the language	All use the language	All use the language	All use the language	All use the language
2023-11-25 10:24:35	Real data capture	South East	Prof. Greg Obiamalu & Prof. Ogbonna Anyanwu	Enugu	Mr. Kevin Egbo	Udi	Udi	6.32472	7.39724	Kevin Egbo	Dept of Linguistics UNIUYO	kevinegbo90@gmail.com	Udi Igbo		Udi Igbo	Nigerian pidgen, English	Nwafor Chikamso	65 and above	2023-11-25	House 5	6	Yes	Yes	Yes	Yes	0	3	1	0	3	1	0	Yes	Yes	Yes	Not Applicable	Not Applicable	Not Applicable	Not Applicable	No	No	No	No	All use the language	All use the language	All use the language	All use the language	All use the language	All use the language
2023-12-08 03:03:19	Real data capture	South East	Prof. Greg Obiamalu & Prof. Ogbonna Anyanwu	Enugu	Mr. Kevin Egbo	Uzo-Uwani	Umulokpa	6.50894	7.09709	Kevin Egbo	Dept of Linguistics UNIUYO	kevinegbo90@gmail.com	Nsukka Igbo		Igbo	Nigerian pidgen, English language	Chibueze Chukwuemeka	45 - 54 years	2023-12-08	House 1	8	Yes	Yes	Yes	Yes	0	4	2	4	4	2	4	Yes	Yes	Yes	Not Applicable	Not Applicable	Not Applicable	Yes	No	No	No	No	All use the language	All use the language	All use the language	All use the language	All use the language	All use the language
2023-12-08 03:27:55	Real data capture	South East	Prof. Greg Obiamalu & Prof. Ogbonna Anyanwu	Enugu	Mr. Kevin Egbo	Uzo-Uwani	Umulokpa	6.50919	6.50919	Kevin Egbo	Dept of Linguistics UNIUYO	kevinegbo90@gmail.com	Nsukka Igbo		Igbo	Nigerian pidgen, English language	Chibueze Chukwuemeka	45 - 54 years	2023-12-08	House 3	6	Yes	Yes	Yes	Yes	0	2	2	0	2	2	2	Yes	Yes	Yes	Not Applicable	Not Applicable	Not Applicable	Yes	No	No	No	No	All use the language	All use the language	All use the language	All use the language	All use the language	All use the language
2023-12-08 03:41:36	Real data capture	South East	Prof. Greg Obiamalu & Prof. Ogbonna Anyanwu	Enugu	Mr. Kevin Egbo	Uzo-Uwani	Umulokpa	6.51161	7.09949	Kevin Egbo	Dept of Linguistics UNIUYO	kevinegbo90@gmail.com	Nsukka Igbo		Central Igbo	Nigerian pidgen, English language	Chibueze Chukwuemeka	45 - 54 years	2023-12-08	House 4	3	Yes	Yes	Yes	Yes	0	0	1	1	0	1	1	Yes	Yes	Yes	Not Applicable	Not Applicable	Not Applicable	Not Applicable	No	No	No	No	All use the language	All use the language	All use the language	All use the language	All use the language	All use the language
2023-12-08 03:57:19	Real data capture	South East	Prof. Greg Obiamalu & Prof. Ogbonna Anyanwu	Enugu	Prof. Davidson Mbagwu	Uzo-Uwani	Umulokpa	6.51155	7.09942	Kevin Egbo	Dept of Linguistics UNIUYO	kevinegbo90@gmail.com	Nsukka Igbo		Central Igbo	Nigerian pidgen, English language	Chibueze Chukwuemeka	45 - 54 years	2023-12-08	House 5	9	Yes	Yes	Yes	Yes	1	2	4	4	2	4	4	Yes	Yes	Yes	Yes	No	Yes	Yes	No	No	No	No	All use the language	All use the language	All use the language	All use the language	All use the language	All use the language
2023-12-03 08:46:03	Real data capture	South East	Prof. Greg Obiamalu & Prof. Ogbonna Anyanwu	Imo	Prof. Davidson Mbagwu	Ehime Mbano	Umuezeala	5.63248	7.28197	Chidiebere Luke Obilo	Imo state university	obilochidiebere@yahoo.com	Igbo	None	Igbo	None	Chidi iwu	65 and above	2023-12-03	House 1	7	Yes	Yes	Yes	Yes	2	2	1	0	2	1	0	Yes	Yes	Yes	Yes	Yes	Yes	Yes	Yes	Yes	Yes	Yes	All use the language	All use the language	All use the language	All use the language	All use the language	All use the language
2023-12-03 12:11:29	Real data capture	South East	Prof. Greg Obiamalu & Prof. Ogbonna Anyanwu	Imo	Prof. Davidson Mbagwu	Ehime Mbano	Umuezeala	5.63248	7.28197	Chidiebere Luke Obilo	Imo state university	obilochidiebere@yahoo.com	Igbo	None	Igbo	Igbo	Ihedimma prisca	35 - 44 years	2023-12-03	House 2	10	Yes	Yes	Yes	Yes	1	4	4	0	4	4	0	Yes	Yes	Yes	Yes	Yes	Yes	Yes	Yes	Yes	Yes	Yes	All use the language	All use the language	All use the language	All use the language	All use the language	All use the language
2023-12-03 12:30:04	Real data capture	South East	Prof. Greg Obiamalu & Prof. Ogbonna Anyanwu	Imo	Prof. Davidson Mbagwu	Ehime Mbano	Umuezeala	5.63248	7.28197	Chidiebere Luke Obilo	Imo state university	obilochidiebere@yahoo.com	Igbo language	None	Igbo language	Only igbo language	Chinyere okorie	65 and above	2023-12-03	House 3	8	Yes	Yes	Yes	Not Applicable	2	3	3	0	3	3	0	Yes	Yes	Yes	Yes	Yes	Yes	Yes	Yes	Yes	Yes	Yes	All use the language	All use the language	All use the language	All use the language	All use the language	All use the language
2023-12-03 13:04:57	Real data capture	South East	Prof. Greg Obiamalu & Prof. Ogbonna Anyanwu	Imo	Prof. Davidson Mbagwu	Ehime Mbano	Umuezeala	5.63248	7.28197	Chidiebere Luke Obilo	IMO STATE UNIVERSITY	obilochidiebere@yahoo.com	Igbo	None	Igbo	None	Okoro Mary	35 - 44 years	2023-12-03	House 4	6	No	Yes	Not Applicable	Yes	0	2	3	0	2	3	0	Yes	Not Applicable	Yes	Not Applicable	Not Applicable	Not Applicable	Yes	Yes	Yes	Yes	Yes	All use the language	All use the language	All use the language	All use the language	All use the language	All use the language
2023-12-03 13:33:47	Real data capture	South East	Prof. Greg Obiamalu & Prof. Ogbonna Anyanwu	Imo	Prof. Davidson Mbagwu	Ehime Mbano	Umuezeala	5.63248	7.28197	Chidiebere Luke Obilo	IMO state university	obilochidiebere@yahoo.com	Igbo language	None	Igbo language	None	Ezenwa adaugo	35 - 44 years	2023-12-03	House 5	5	No	Yes	Not Applicable	Yes	1	2	1	2	2	1	2	Not Applicable	Not Applicable	Yes	Not Applicable	Yes	Yes	Yes	Yes	Yes	Yes	Yes	All use the language	All use the language	All use the language	All use the language	All use the language	All use the language
2023-12-20 22:40:21	Real data capture	South East	Prof. Greg Obiamalu & Prof. Ogbonna Anyanwu	Imo	Prof. Davidson Mbagwu	Ideato North	Uruala	5.86247	7.15708	Chidiebere Luke Obilo	Imo state university	obilochidiebere@yahoo.com	Igbo		Igbo	None	Achi Kennedy	45 - 54 years	2023-12-20	House 1	10	Yes	Yes	Yes	Yes	4	3	3	0	3	3	0	Yes	Yes	Yes	Yes	Yes	Yes	Yes	Yes	Yes	Yes	Yes	All use the language	All use the language	All use the language	All use the language	All use the language	All use the language
2023-12-20 22:52:08	Real data capture	South East	Prof. Greg Obiamalu & Prof. Ogbonna Anyanwu	Imo	Prof. Davidson Mbagwu	Ideato North	Uruala	5.86247	7.10186	Chidiebere Luke Obilo	Imo state university	obilochidiebere@yahoo.com	Igbo language		Igbo	None	Ejikemeuwa osita	25 - 34 years	2023-12-21	House 2	5	Yes	Yes	Yes	Yes	2	1	0	1	1	0	0	Yes	Yes	Yes	Yes	Yes	Yes	Not Applicable	Yes	Yes	Yes	Yes	All use the language	All use the language	All use the language	All use the language	All use the language	All use the language
2023-12-20 23:10:01	Real data capture	South East	Prof. Greg Obiamalu & Prof. Ogbonna Anyanwu	Imo	Prof. Davidson Mbagwu	Ideato North	Uruala	5.86247	7.10186	Chidiebere Luke Obilo	Imo state university	obilochidiebere@yahoo.com	Igbo		Igbo	None	Opara Uyammadu	65 and above	2023-12-21	House 3	8	Yes	Yes	Yes	Yes	0	3	3	0	3	3	0	Yes	Yes	Yes	Not Applicable	Not Applicable	Not Applicable	Yes	Yes	Yes	Yes	Yes	All use the language	All use the language	All use the language	All use the language	All use the language	All use the language
2023-12-20 23:30:55	Real data capture	South East	Prof. Greg Obiamalu & Prof. Ogbonna Anyanwu	Imo	Prof. Davidson Mbagwu	Ideato North	Uruala	5.86247	7.10186	Chidiebere Luke Obilo	Imo state university	obilochidiebere@yahoo.com	Igbo		Igbo	None	Ibekwe Udoka	45 - 54 years	2023-12-21	House 4	7	No	Yes	Not Applicable	Yes	2	2	1	1	2	1	1	Not Applicable	Not Applicable	Yes	Not Applicable	Yes	Yes	Yes	Yes	Yes	Yes	Yes	All use the language	All use the language	All use the language	All use the language	All use the language	All use the language
2023-12-20 23:41:48	Real data capture	South East	Prof. Greg Obiamalu & Prof. Ogbonna Anyanwu	Imo	Prof. Davidson Mbagwu	Ideato North	Uruala	5.86247	7.10186	Chidiebere Luke Obilo	Imo state university	obilochidiebere@yahoo.com	Igbo		Igbo	None	Uzoukwu Nnamdi	25 - 34 years	2023-12-21	House 5	5	Yes	Yes	Yes	Yes	2	1	0	1	1	0	1	Yes	Yes	Yes	Yes	Yes	Yes	Yes	Yes	Yes	Yes	Yes	All use the language	All use the language	All use the language	All use the language	All use the language	All use the language
2023-12-20 10:37:11	Real data capture	South East	Prof. Greg Obiamalu & Prof. Ogbonna Anyanwu	Imo	Prof. Davidson Mbagwu	Ideato South	Dikenafa	5.7663	7.15708	Chidiebere Luke Obilo	Imo state university	obilochidiebere@yahoo.com	Igbo		Igbo	None	Ezekwe Andrew	35 - 44 years	2023-12-20	House 1	4	Yes	Yes	Yes	Yes	1	0	1	1	0	1	1	Yes	Yes	Yes	Yes	Yes	Yes	Yes	Yes	Yes	Yes	Yes	All use the language	All use the language	All use the language	All use the language	All use the language	All use the language
2023-12-20 11:39:43	Real data capture	South East	Prof. Greg Obiamalu & Prof. Ogbonna Anyanwu	Imo	Prof. Davidson Mbagwu	Ideato South	Dikenafa	5.7663	7.15708	Chidiebere Luke Obilo	Imo state university	obilochidiebere@yahoo.com	Igbo		Igbo	None	Chinwe okoro	25 - 34 years	2023-12-20	House 2	5	Yes	Yes	Yes	Yes	2	1	0	0	1	0	1	Yes	Yes	Yes	Yes	Yes	Yes	Yes	Yes	Yes	Yes	Yes	All use the language	All use the language	All use the language	All use the language	All use the language	All use the language
2023-12-20 12:24:01	Real data capture	South East	Prof. Greg Obiamalu & Prof. Ogbonna Anyanwu	Imo	Prof. Davidson Mbagwu	Ideato South	Dikenafa	5.7663	7.15708	Chidiebere Luke Obilo	Imo state university	obilochidiebere@yahoo.com	Igbo		Igbo	None	Nkechi Oge	45 - 54 years	2023-12-20	House 4	6	Yes	Yes	Yes	Yes	1	1	2	0	1	2	3	Yes	Yes	Yes	Yes	Yes	Yes	Yes	Yes	Yes	Yes	Yes	All use the language	All use the language	All use the language	All use the language	All use the language	All use the language
2023-12-20 12:48:46	Real data capture	South East	Prof. Greg Obiamalu & Prof. Ogbonna Anyanwu	Imo	Prof. Davidson Mbagwu	Ideato South	Dikenafa	5.7663	7.15708	Chidiebere Luke Obilo	Imo state university	obilochidiebere@yahoo.com	Igbo		Igbo	None	Ebuka Ofoleta	35 - 44 years	2023-12-20	House 5	4	Yes	Yes	Yes	Yes	1	0	1	1	0	1	1	Yes	Yes	Yes	Yes	Yes	Yes	Not Applicable	Yes	Yes	Yes	Yes	All use the language	All use the language	All use the language	All use the language	All use the language	All use the language
2023-12-03 05:17:03	Real data capture	South East	Prof. Greg Obiamalu & Prof. Ogbonna Anyanwu	Imo	Prof. Davidson Mbagwu	Ihitte-Uboma	Isinweke	5.61992	7.35727	Chidiebere Luke Obilo	Imo state university	obilochidiebere@yahoo.com	Igbo language	None	Igbo language	None	Nelson	65 and above	2023-12-03	House 1	4	Yes	No	Yes	Not Applicable	0	2	2	0	2	2	0	Yes	Yes	Not Applicable	Not Applicable	Not Applicable	Not Applicable	Yes	Yes	Yes	Yes	Yes	All use the language	All use the language	All use the language	All use the language	All use the language	All use the language
2023-12-03 05:45:14	Real data capture	South East	Prof. Greg Obiamalu & Prof. Ogbonna Anyanwu	Imo	Prof. Davidson Mbagwu	Ihitte-Uboma	Isinweke	5.61992	7.35727	Chidiebere Luke Obilo	Imo state university	obilochidiebere@yahoo.com	Igbo	None	None	None	Judith ike	55 - 64 years	2023-12-03	House 2	8	No	Yes	Not Applicable	Yes	1	3	5	2	3	5	2	Not Applicable	Not Applicable	Yes	Not Applicable	Yes	Yes	Yes	Yes	Yes	Yes	Yes	All use the language	All use the language	All use the language	All use the language	All use the language	All use the language
2023-12-03 06:05:03	Real data capture	South East	Prof. Greg Obiamalu & Prof. Ogbonna Anyanwu	Imo	Prof. Davidson Mbagwu	Ihitte-Uboma	Isinweke	5.61992	7.35727	Chidiebere Luke Obilo	Imo state university	obilochidiebere@yahoo.com	Igbo	None	Igbo	None	Njideka Ama	65 and above	2023-12-03	House 3	11	Yes	Yes	Yes	Yes	2	4	3	0	4	3	0	Yes	Yes	Yes	Yes	Yes	Yes	Yes	Yes	Yes	Yes	Yes	All use the language	All use the language	All use the language	All use the language	All use the language	All use the language
2023-12-03 06:25:46	Real data capture	South East	Prof. Greg Obiamalu & Prof. Ogbonna Anyanwu	Imo	Prof. Davidson Mbagwu	Ihitte-Uboma	Isinweke	5.61992	7.35727	Chidiebere Luke Obilo	Imo state university	obilochidiebere@yahoo.com	Igbo	None	Igbo	None	Raymond Onwuka	25 - 34 years	2023-12-03	House 4	5	Yes	Yes	Yes	Yes	2	1	2	3	1	2	3	Yes	Yes	Yes	Not Applicable	Not Applicable	Not Applicable	Yes	Yes	Yes	Yes	Yes	All use the language	All use the language	All use the language	All use the language	All use the language	All use the language
2023-12-03 06:42:01	Real data capture	South East	Prof. Greg Obiamalu & Prof. Ogbonna Anyanwu	Imo	Prof. Davidson Mbagwu	Ihitte-Uboma	Isinweke	5.61992	7.35727	Chidiebere Luke Obilo	Imo state university	obilochidiebere@yahoo.com	Igbo	None	Igbo	None	John okwuka	25 - 34 years	2023-12-03	House 5	5	Yes	Yes	Yes	Yes	2	0	1	1	0	1	1	Yes	Yes	Yes	Yes	Yes	Yes	Yes	Yes	Yes	Yes	Yes	All use the language	All use the language	All use the language	All use the language	All use the language	All use the language
2023-12-02 09:27:10	Real data capture	South East	Prof. Greg Obiamalu & Prof. Ogbonna Anyanwu	Imo	Prof. Davidson Mbagwu	Isiala Mbaino	Umuelemai	5.68436	7.24389	Chidiebere Luke Obilo	Imo state university	obilochidiebere@yahoo.com	Igbo	None	Igbo	None	Emeka Benjamin	25 - 34 years	2023-12-02	House 1	7	No	Yes	Not Applicable	Yes	2	4	3	2	7	3	2	Not Applicable	Yes	Yes	Yes	Yes	Yes	Yes	Yes	Yes	Yes	Yes	All use the language	All use the language	All use the language	All use the language	All use the language	All use the language
2023-12-02 12:00:23	Real data capture	South East	Prof. Greg Obiamalu & Prof. Ogbonna Anyanwu	Imo	Prof. Davidson Mbagwu	Isiala Mbaino	Umuelemai	5.68436	7.24389	Chidiebere Luke Obilo	Imo state university	obilochidiebere@yahoo.com	Igbo	None	Igbo	None	Ekenna ikecho	35 - 44 years	2023-12-02	House 2	8	Yes	Yes	Yes	Yes	2	1	3	2	1	3	1	Yes	Yes	Yes	Yes	Yes	Yes	Yes	Yes	Yes	Yes	Yes	All use the language	All use the language	All use the language	All use the language	All use the language	All use the language
2023-12-02 12:27:59	Real data capture	South East	Prof. Greg Obiamalu & Prof. Ogbonna Anyanwu	Imo	Prof. Davidson Mbagwu	Isiala Mbaino	Umuelemai	5.68436	7.24389	Chidiebere Luke Obilo	Imo state university	obilochidiebere@yahoo.com	Igbo	None	Igbo	None	Eboh onyekwere	25 - 34 years	2023-12-02	House 3	5	Yes	Yes	Yes	Yes	2	0	1	1	0	1	1	Yes	Yes	Yes	Yes	Yes	Yes	Not Applicable	Yes	Yes	Yes	Yes	All use the language	All use the language	All use the language	All use the language	All use the language	All use the language
[truncated: 181 more rows]
[truncated: 62 more columns]

## Sheet: SOUTH SOUTH
Timestamp	Geopolitical Zone In Southern Nigeria:	State:	Local Government Area:	Community or Headquarter:	Dominant language spoken in the community:	ISO code of the language:	Alternative names of dominant language:	Other languages spoken in the community:	Reference community (village/town):	Name of consultant:	Age of consultant:	Date of data collection:	Field assistant:	Address of field assistant:	E-mail of field assistant:	Supervisor:	Coordinator:	1. Does the household have a father?	2. Does the household have a mother?	3. Does the father speak the language?	4. Does the mother speak the language?	5. How many grandparent(s) are in this household?	6. How many male children are in this household?	7. How many female children are in this household?	8. How many children are minor (minors are those below the age of 18)?	How many male children speak the language?	How many female children speak the language?	How many minor(s) speak the language?	1. Does the father communicate with the mother using the language?	2. Does the father communicate with the children using the language?	3. Does the mother communicate with the children using the language?	4. Do the grandparent(s) communicate with the father using the language?	5. Do the grandparent(s) communicate with the mother using the language?	6. Do the grandparent(s) communicate with the children using the language?	7. Do the children communicate with themselves using the language?	1. The community has an established/approved orthography (conventional writing/letter system), literacy tradition with grammars, dictionaries, texts, and every day media?	2. The orthography is available to the community?	3. There are comprehensive grammars, dictionaries and extensive texts?	4. There are adequate annotations of high-quality audio and video recordings?	1. Chores	2. Errands	3. Instructions	4. Greetings	5. Prayers and others	1. Negotiations	2. Buying and selling	3. Greetings	4. Advertisement and others	1. Greetings
[truncated: 549 more rows]
[truncated: 78 more columns]
